# Supplementary material for: Mediterranean Pine Vole, Microtus duodecimcostatus: A Paradigm of an Opportunistic Breeder
Source: Animals (Basel). 2021 Jun 1;11(6):1639. doi: 10.3390/ani11061639 (PMC8228771; doi:10.3390/ani11061639)
Supplement: Supplementary file 1 [file animals-11-01639-s001.zip]

Archive with 2 entries (2 files):
- Supp_figs_methods.pdf
- Tables_S1_S8.xlsx
