# Supplementary material for: Mediterranean Pine Vole, Microtus duodecimcostatus: A Paradigm of an Opportunistic Breeder
Source: Animals (Basel). 2021 Jun 1;11(6):1639. doi: 10.3390/ani11061639 (PMC8228771; doi:10.3390/ani11061639)
Supplement: Supplementary file 1 [file animals-11-01639-s001.zip › Tables_S1_S8.xlsx]

## Sheet: Table S1
Supplementary Table S1. Animals analyzed in this study
Animal ID	Body mass (g)	Testis mass(mg)	Date of analysis	Localization
MD 06	16.73	57	02/02/2012	Wastelands
MD 08	16.3	61.2	02/02/2012	Wastelands
MD 10	17.42	50.8	02/02/2012	Wastelands
MD 11	14.5	20	02/02/2012	Wastelands
MD 12	16.79	57	02/02/2012	Wastelands
MD 17	14	23	09/02/2012	Wastelands
MD 18	15	26	09/02/2012	Wastelands
MD 19	19	57	09/02/2012	Wastelands
MD 20	19	38.5	09/02/2012	Wastelands
MD 26	18	33.5	17/02/2012	Wastelands
MD 28	21	21	24/02/2012	Wastelands
MD 29	16	53.9	24/02/2012	Wastelands
MD 30	15	35	24/02/2012	Wastelands
MD 34	20	50.7	24/02/2012	Wastelands
MD 35	16	40.3	24/02/2012	Wastelands
MD 36	23	23.5	01/03/2012	Wastelands
MD 37	22	47	01/03/2012	Wastelands
MD 38	17	45	01/03/2012	Wastelands
MD 39	19	47	01/03/2012	Wastelands
MD 46	16	34	11/05/2012	Wastelands
MD 51	13	11	27/06/2012	Wastelands
MD 53	17	19	06/07/2012	Wastelands
MD 58	18	9.3	20/07/2012	Wastelands
MD 60	14	10	26/07/2012	Wastelands
MD 64	20	15.6	27/07/2012	Wastelands
MD 65	19	18	27/07/2012	Wastelands
MD 68	19	39.5	18/09/2012	Wastelands
MD 69	20	25.6	02/10/2012	Wastelands
MD 82	18	41	18/10/2012	Wastelands
MD 86	14	26	24/10/2012	Wastelands
MD 87	14	29	24/10/2012	Wastelands
MD 90	17	28	24/10/2012	Wastelands
MD 96	24	40	06/12/2012	Wastelands
MD 97	18	20.5	06/12/2012	Wastelands
MD 98	18	42	09/01/2013	Wastelands
MD 100	16	22	09/01/2013	Wastelands
MD 101	19	44	20/02/2013	Wastelands
MD 102	19	40	20/02/2013	Wastelands
MD 112	19	29	28/05/2013	Wastelands
MD 114	17	29	28/05/2013	Wastelands
MD 115	17	28	28/05/2013	Wastelands
MD 116	21	39	29/05/2013	Wastelands
MD 155	16	17	26/09/2013	Wastelands
MD 156	17	24.6	26/09/2013	Wastelands
MD 159	15	13.5	26/09/2013	Wastelands
MD 160	17	19	26/09/2013	Wastelands
MD 145	27	49	24/07/2013	Poplar groves
MD 146	24	46	24/07/2013	Poplar groves
MD 148	19	32	24/07/2013	Poplar groves
MD 150	19	34	24/07/2013	Poplar groves
Pyt15	23	28	19/07/1990	Animal house facilities
Pyt16	24	30	19/07/1990	Animal house facilities
Pyt17	23	36	19/07/1990	Animal house facilities
Pyt18	23	38	19/07/1990	Animal house facilities
Pyt19	24	36	19/07/1990	Animal house facilities
Pyt20	26	19	19/07/1990	Animal house facilities
Pyt21	20	27	19/07/1990	Animal house facilities
Pyt22	29	58	19/07/1990	Animal house facilities
Pyt23	21	39	19/07/1990	Animal house facilities
Pyt24	22	32	19/07/1990	Animal house facilities
Pyt25	21	22	19/07/1990	Animal house facilities
Pyt26	16	36	27/07/1990	Animal house facilities
Pyt27	15	29.4	27/07/1990	Animal house facilities

## Sheet: Table S2
Supplementary Table S2. Primary antibodies used in this study
Gene product	Host species	Working dilution	References
Claudin11	Rabbit	1:100	Santa Cruz Biotechnology, CA sc-25711
DMC1	Goat	1:100	Santa Cruz Biotechnology, CA sc-8973
CYP11A1 (P450scc)	Goat	1:100	Santa Cruz Biotechnology, CA sc-18043
SOX9	Rabbit	1:500	MERCK Millipore AB5535
DMRT1	Rabbit	1:200	Gift from Sylvana Guioli

## Sheet: Table S3
Supplementary Table S3a. Values of body mass, testis mass, and relative testis mass ratio and number of males of M. duodecimcostatus analyzed in each season in wastelands populations of south-eastern of the Iberian Peninsula.
	Winter	Spring	Summer	Autumn
Body mass; Mean ± SD (g)	17.2 ± 1.96	19 ± 2.5	16.83 ± 2.78	17.42 ± 2.78
Testis mass; Mean ± SD (mg)	40.67 ± 13.72	35.72 ± 9.03	13.81 ± 4.25	26.97 ± 9.16
Relative Testis mass; Mean ± SD	0.23 ± 0.07	0.19 ± 0.05	0.08 ± 0.02	0.15 ± 0.04
n	19	9	6	12
Supplementary Table S3b. Matrix of P values corresponding to the statistical Student’s t-tests performed to comparethe body mass of every study group of M. duodecimcostatus males with each other. * P < 0.05.
P	Spring	Summer	Autumn
Winter	0.047*	0.72	0.79
Spring		0.14	0.19
Summer			0.68
Supplementary Table S3c. Matrix of P values corresponding to the statistical Student’s t-tests performed to compare the testis mass of every study group of M. duodecimcostatus males with each other. * P < 0.05, ** P < 0.01, *** P < 0.001.
P Testis mass (student t -test)	Spring	Summer	Autumn
Winter	0.3	0.0001***	0.0048**
Spring		0.0001***	0.042*
Summer			0.0044**
Supplementary Table S3d. Matrix of P values corresponding to the statistical Student’s t-tests performed to compare the relative testis mass of every study group of M. duodecimcostatus males with each other. ** P < 0.01, *** P < 0.001.
P Relative testis mass (student t -test)	Spring	Summer	Autumn
Winter	0.1	0.00009***	0.002**
Spring		0.0002***	0.1
Summer			0.002**

## Sheet: Table S4
Supplementary Table S4a. Values of body mass, testis mass, relative testis mass ratio and number of males of M. duodecimcostatus captured in winter and summer of wastelands, summer populations of poplar groves in south-eastern populations of the Iberian Peninsula and from summer animals maintained in an animal house.
	Wastelands Winter	Wastelands Summer	Poplar groves Summer	Animal house Summer
Body mass; Mean ± SD (g)	17.2 ± 1.96	16.83 ± 2.78	22.25 ± 3.94	22.07 ± 3.72
Testis mass; Mean ± SD (mg)	40.67 ± 13.72	13.81 ± 4.25	40.25 ± 8.5	33.10 ± 9.63
Relative Testis mass; Mean ± SD	0.23 ± 0.07	0.08 ± 0.02	0.18 ± 0.01	0.15 ± 0.04
n	19	6	4	13
Supplementary Table S4b. Matrix of P values corresponding to the statistical Student’s t-tests performed to compare the body mass of every study group of M. duodecimcostatus males with each other. * P < 0.05, ** P < 0.01, *** P < 0.001.
P	Wastelands Winter	Wastelands Summer	Poplar groves Summer
Animal house Summer	0.00003***	0.007**	0.9
Wastelands Winter		0.72	0.0008***
Wastelands Summer			0.03*
Supplementary Table S4c.Matrix of P values corresponding to the statistical Student’s t-tests performed to comparethe testis mass of every study group of M. duodecimcostatus males with each other. ***P < 0.001.
P	Wastelands Winter	Wastelands Summer	Poplar groves Summer
Animal house Summer	0.09	0.0002***	0.2
Wastelands Winter		0.0001***	0.95
Wastelands Summer			0.0001***
Supplementary Table S4d. Matrix of P values corresponding to the statistical Student’s t-tests performed to compare the relative testis mass of every study group of M. duodecimcostatus males with each other. ** P < 0.01, *** P < 0.001.
P	Wastelands Winter	Wastelands Summer	Poplar groves Summer
Animal house Summer	0.001**	0.001**	0.2
Wastelands Winter		0.00009***	0.1
Wastelands Summer			0.00002***

## Sheet: Table S5
Supplementary Table S5. Differentially expression analysis between Active (winter) and Inactive (summer) testes of Microtus duodecimcostatus.
Gene	sampleA	sampleB	logFC	logCPM	PValue	FDR
Pacrg	Active	Inactive	8.29712	6.42454	4.81455e-224	7.31811e-220
Iqca1l	Active	Inactive	7.37477	6.7092	5.83314e-208	4.43319e-204
Tmem269	Active	Inactive	7.72544	6.05214	2.57308e-196	1.30369e-192
Gsdma3	Active	Inactive	14.7629	5.19698	3.31436e-176	1.25946e-172
Prss54	Active	Inactive	7.90795	5.71635	3.78747e-171	1.15139e-167
Vwa5b1	Active	Inactive	8.97097	5.17478	3.05819e-164	7.74741e-161
Fam71e2	Active	Inactive	9.39964	5.53108	1.34671e-163	2.92428e-160
Ccdc188	Active	Inactive	5.98526	5.88881	3.5256e-162	6.69864e-159
Tssk1b	Active	Inactive	8.01071	8.20247	1.40105e-158	2.36621e-155
Tex54	Active	Inactive	10.5984	6.80638	3.0761e-157	4.67567e-154
Camk4	Active	Inactive	6.05464	7.21463	3.73794e-157	5.16515e-154
Stpg3	Active	Inactive	8.94731	6.39095	5.37906e-154	6.81347e-151
Dusp21	Active	Inactive	9.45064	5.67126	1.71994e-152	2.01101e-149
Cst10	Active	Inactive	10.1502	5.33032	1.91296e-142	1.93847e-139
Cdkl4	Active	Inactive	5.79064	6.0835	1.33313e-139	1.26648e-136
Retreg1	Active	Inactive	5.11693	7.82545	2.63311e-138	2.35431e-135
Fam243	Active	Inactive	7.83647	7.48764	4.0506e-138	3.42051e-135
Zdhhc11	Active	Inactive	8.54842	5.38801	1.11257e-136	8.90054e-134
Lrrd1	Active	Inactive	7.42305	4.76787	2.91942e-135	2.21876e-132
Gm5901	Active	Inactive	7.19032	8.50158	1.69216e-133	1.22442e-130
Fam167a	Active	Inactive	6.58514	7.171	1.77218e-133	1.22442e-130
Nupr2	Active	Inactive	7.22264	6.9686	1.13326e-129	7.17733e-127
Armh2	Active	Inactive	6.96309	5.81654	5.75357e-129	3.49817e-126
Iqcm	Active	Inactive	7.95991	5.09706	9.32912e-128	5.45395e-125
Gpr18	Active	Inactive	6.826	7.43918	1.04229e-125	5.86773e-123
Vwa3a	Active	Inactive	6.8863	6.55703	3.27919e-125	1.78013e-122
Ttc39b	Active	Inactive	4.66885	6.82534	4.9835e-125	2.61204e-122
Spata6l	Active	Inactive	6.73532	6.42652	9.56507e-125	4.8463e-122
Tmem144	Active	Inactive	5.41692	7.17894	3.63033e-124	1.78003e-121
Ly6g6c	Active	Inactive	8.04055	5.52105	6.57632e-124	3.12375e-121
Unc93a	Active	Inactive	9.07206	4.78076	6.47311e-123	2.98155e-120
Antxrl	Active	Inactive	8.90821	6.81627	8.11526e-122	3.628e-119
1700022I11Rik	Active	Inactive	5.71995	5.7335	2.08887e-120	9.07166e-118
Spata48	Active	Inactive	8.3865	5.2478	6.17003e-117	2.60513e-114
Ceacam1	Active	Inactive	6.57688	5.06558	6.71038e-116	2.7567e-113
Ccdc182	Active	Inactive	8.04346	4.80284	4.70576e-114	1.88231e-111
4930558K02Rik	Active	Inactive	5.19835	6.01334	6.68881e-114	2.60692e-111
Pip5kl1	Active	Inactive	6.60685	4.94418	2.08032e-112	7.9052e-110
Cct8l1	Active	Inactive	9.09808	5.63864	5.15273e-111	1.8648e-108
Theg	Active	Inactive	6.85066	6.649	2.12757e-110	7.52071e-108
Slc36a3	Active	Inactive	6.70745	5.62931	1.08201e-109	3.73784e-107
Tnfaip2	Active	Inactive	4.0612	6.03564	6.58841e-109	2.22542e-106
Pifo	Active	Inactive	4.97592	5.68255	5.89023e-108	1.94634e-105
Ttll13	Active	Inactive	4.45242	7.54076	2.40691e-107	7.62189e-105
Tex26	Active	Inactive	6.51411	5.51296	4.30583e-107	1.33569e-104
Ment	Active	Inactive	7.3984	6.8102	2.01364e-106	6.12147e-104
Ntmt1	Active	Inactive	4.27775	7.28215	2.47696e-105	7.38231e-103
Cfap43	Active	Inactive	4.56873	6.95658	1.02661e-104	3.00087e-102
Cpeb2	Active	Inactive	5.11697	6.88568	2.42451e-104	6.95332e-102
Cercam	Active	Inactive	4.16043	7.47804	4.01477e-104	1.13008e-101
Lrriq4	Active	Inactive	8.841	4.626	1.45414e-103	4.0187e-101
Spaca9	Active	Inactive	7.41087	6.68158	1.04066e-102	2.82465e-100
Ace	Active	Inactive	4.67908	8.93009	4.75602e-102	1.26827e-99
Znhit2	Active	Inactive	4.68804	7.46274	4.86827e-100	1.27582e-97
Smim5	Active	Inactive	5.26038	6.2654	2.76205e-99	7.11579e-97
Ulk4	Active	Inactive	4.13779	8.14189	3.76488e-99	9.53771e-97
Gfod2	Active	Inactive	4.30979	7.89853	1.14945e-98	2.86419e-96
Cdkn2c	Active	Inactive	3.80584	5.76402	4.49874e-98	1.10292e-95
Kcnab1	Active	Inactive	5.25028	5.93889	1.28739e-97	3.1061e-95
Rab3il1	Active	Inactive	3.76227	6.94466	2.19853e-97	5.2215e-95
Spef2	Active	Inactive	4.95899	5.11129	3.98648e-97	9.32223e-95
Stk36	Active	Inactive	3.85584	5.87346	9.75861e-96	2.24744e-93
Spag16	Active	Inactive	4.86146	6.12972	1.04603e-95	2.37308e-93
Coil	Active	Inactive	4.38417	7.27624	1.28954e-95	2.8825e-93
Tekt5	Active	Inactive	6.40877	6.70691	2.23798e-95	4.93004e-93
Clrn1	Active	Inactive	8.09887	5.41359	5.28325e-95	1.14722e-92
Fam78a	Active	Inactive	6.0529	7.40424	2.65468e-94	5.68327e-92
Cfap157	Active	Inactive	4.38426	6.5728	3.24879e-94	6.85855e-92
Lrrc29	Active	Inactive	3.83929	5.98536	7.32366e-94	1.52493e-91
Samd4a	Active	Inactive	5.15525	8.79369	4.11195e-92	8.44618e-90
Plpp6	Active	Inactive	4.60914	6.45493	4.68204e-92	9.48892e-90
Tex46	Active	Inactive	8.56409	5.0692	9.78016e-92	1.95603e-89
Znrd1-as	Active	Inactive	6.34692	6.85447	1.87027e-91	3.69197e-89
Tmem210	Active	Inactive	9.42071	7.47399	4.27066e-91	8.32232e-89
Hydin	Active	Inactive	3.95351	5.40086	5.5179e-91	1.06167e-88
Catsper1	Active	Inactive	7.81316	5.12728	1.12065e-90	2.12923e-88
Tnfsf4	Active	Inactive	8.61055	3.90621	1.32252e-90	2.48176e-88
Cep128	Active	Inactive	3.83861	7.2826	1.61897e-90	3.00101e-88
Tex48	Active	Inactive	9.39777	7.60894	3.55757e-90	6.43751e-88
Ca6	Active	Inactive	6.95419	5.79355	4.3394e-90	7.75987e-88
Adam1a	Active	Inactive	6.68077	7.70697	2.79814e-89	4.94555e-87
Rab3b	Active	Inactive	5.78418	4.90585	1.39154e-88	2.43119e-86
Dusp18	Active	Inactive	5.3835	7.39379	8.68893e-88	1.50081e-85
Acy1	Active	Inactive	4.05309	8.57282	1.07418e-87	1.83456e-85
Pp2d1	Active	Inactive	5.98535	4.90388	2.68482e-87	4.53436e-85
Fhad1	Active	Inactive	6.86072	6.19015	7.95261e-87	1.32835e-84
Lcn8	Active	Inactive	10.3016	4.51694	9.987e-87	1.65003e-84
Sufu	Active	Inactive	4.12786	6.83635	2.21372e-86	3.61813e-84
Elof1	Active	Inactive	4.68814	9.93337	2.55789e-86	4.13616e-84
Glt6d1	Active	Inactive	8.60831	5.18657	3.01756e-86	4.8281e-84
Pigy	Active	Inactive	4.24406	7.68836	4.30391e-86	6.81452e-84
Stn1	Active	Inactive	3.82058	6.57399	5.06936e-86	7.94374e-84
Cd164l2	Active	Inactive	6.53839	5.3345	8.50263e-86	1.31878e-83
Ppm1j	Active	Inactive	5.54129	6.46163	1.31934e-85	2.02565e-83
Dram1	Active	Inactive	4.35284	6.1178	2.74585e-85	4.1737e-83
Atp8b3	Active	Inactive	4.66881	7.90106	6.28461e-85	9.3653e-83
Usp2	Active	Inactive	3.66764	7.93491	1.00767e-83	1.47276e-81
Deup1	Active	Inactive	5.98778	6.82892	1.16575e-83	1.68756e-81
Fbxo39	Active	Inactive	6.77297	6.72841	1.67743e-83	2.40538e-81
Znf474	Active	Inactive	8.88737	8.25223	4.64839e-83	6.54218e-81
Cxcr1	Active	Inactive	8.59469	4.17197	6.06497e-83	8.45757e-81
Ak8	Active	Inactive	6.54216	7.4869	1.56558e-82	2.14386e-80
Bod1	Active	Inactive	3.53746	8.72638	2.37966e-82	3.22954e-80
Acta1	Active	Inactive	5.84241	7.20284	3.11096e-82	4.18465e-80
4933424G06Rik	Active	Inactive	7.62146	5.69114	3.18458e-82	4.24611e-80
Rfx4	Active	Inactive	4.40893	7.65637	3.21496e-82	4.24934e-80
Cep57	Active	Inactive	3.48326	8.28307	6.19769e-82	8.12111e-80
Rnf139	Active	Inactive	3.40252	7.06199	8.45747e-82	1.09875e-79
Ankrd53	Active	Inactive	8.23211	4.01087	1.17148e-81	1.50903e-79
Cage1	Active	Inactive	4.04274	5.94802	2.1037e-81	2.68708e-79
Tas1r1	Active	Inactive	4.44608	6.5196	3.13154e-81	3.96662e-79
FAM186A	Active	Inactive	7.71283	5.10004	1.73156e-80	2.17518e-78
Serp2	Active	Inactive	6.27524	4.81148	2.25627e-80	2.81109e-78
Rgs22	Active	Inactive	6.91144	7.95856	2.67651e-80	3.30756e-78
Cfap100	Active	Inactive	4.88827	5.71508	2.63007e-79	3.19817e-77
Fbxo24	Active	Inactive	6.4549	5.89734	3.48618e-79	4.20555e-77
Fundc2	Active	Inactive	4.10222	9.61829	7.08036e-79	8.47413e-77
Kif17	Active	Inactive	6.37886	8.65828	1.04818e-78	1.24471e-76
Dusp22	Active	Inactive	3.80567	6.67341	1.28861e-78	1.51836e-76
G6pc3	Active	Inactive	3.5077	8.35936	3.16081e-78	3.69571e-76
Trappc9	Active	Inactive	3.36223	6.66238	6.98728e-78	8.10738e-76
A930018P22Rik	Active	Inactive	4.76648	5.108	3.69664e-77	4.25673e-75
Pla2g2c	Active	Inactive	4.74799	5.07885	6.18543e-77	7.06906e-75
Mroh9	Active	Inactive	6.43272	4.34876	3.04109e-76	3.44959e-74
4930590J08Rik	Active	Inactive	4.8781	6.72872	4.90511e-76	5.48219e-74
Slc22a17	Active	Inactive	-4.36326	5.67184	5.41699e-76	6.01009e-74
Dnajc18	Active	Inactive	4.21978	8.30026	5.60275e-76	6.17115e-74
Tom1	Active	Inactive	3.26922	7.15577	6.16216e-76	6.73848e-74
Mtf1	Active	Inactive	3.12593	6.40286	1.13907e-75	1.2367e-73
Gcm1	Active	Inactive	5.83936	4.85438	2.83867e-75	3.06013e-73
Phactr3	Active	Inactive	4.84084	4.95231	1.89572e-74	2.02922e-72
C87436	Active	Inactive	3.39299	7.34866	2.88176e-74	3.06313e-72
Ankmy1	Active	Inactive	5.75363	4.09946	4.54444e-74	4.79691e-72
Cpa5	Active	Inactive	5.01753	5.01608	1.70516e-73	1.78748e-71
Abcf2	Active	Inactive	3.27887	8.52154	1.87573e-73	1.95281e-71
Lrrc10b	Active	Inactive	6.7611	4.58987	2.52289e-73	2.60871e-71
Ankrd9	Active	Inactive	4.62412	6.25999	2.81055e-73	2.88652e-71
Actrt3	Active	Inactive	6.4861	6.10125	5.99174e-73	6.11237e-71
Aven	Active	Inactive	4.29169	8.65065	1.04628e-72	1.06023e-70
Homez	Active	Inactive	4.58061	7.02073	1.69637e-72	1.7076e-70
Dgka	Active	Inactive	4.2894	7.54924	6.75757e-72	6.75757e-70
Dcst1	Active	Inactive	4.89949	5.00666	7.04965e-72	7.00357e-70
Letm2	Active	Inactive	3.06051	6.3082	1.32638e-71	1.30915e-69
Cntn5	Active	Inactive	13.2884	3.72207	4.03691e-71	3.95878e-69
Cep104	Active	Inactive	3.11504	7.11239	4.25584e-71	4.14672e-69
Tmem231	Active	Inactive	3.27895	5.70534	6.30412e-71	6.10335e-69
Necab3	Active	Inactive	4.89144	6.57084	6.50443e-71	6.25742e-69
Spata33	Active	Inactive	6.62296	6.53724	1.33104e-70	1.27244e-68
Rhno1	Active	Inactive	3.81555	6.49083	1.50403e-70	1.42883e-68
Mmel1	Active	Inactive	7.40667	7.52935	2.12796e-70	2.00901e-68
Krt17	Active	Inactive	4.33158	5.05065	4.88862e-70	4.58686e-68
Septin4	Active	Inactive	4.19768	6.17216	5.81948e-70	5.42676e-68
Tfpi	Active	Inactive	3.32032	7.27981	5.88552e-70	5.45487e-68
Dclk1	Active	Inactive	4.5721	6.11064	2.03228e-69	1.87216e-67
Srms	Active	Inactive	3.4277	6.28743	2.07394e-69	1.89903e-67
Dedd2	Active	Inactive	2.9577	7.37377	2.11199e-69	1.92229e-67
Ankrd26	Active	Inactive	4.14944	9.07747	2.51097e-69	2.27183e-67
Gsto2	Active	Inactive	8.10618	6.26546	2.76993e-69	2.4913e-67
Catip	Active	Inactive	6.50267	4.67252	3.25502e-69	2.91037e-67
Ttll3	Active	Inactive	5.28186	6.36931	4.62289e-69	4.10923e-67
Gm614	Active	Inactive	8.17266	4.14644	5.71495e-69	5.05042e-67
Ttc29	Active	Inactive	6.87095	5.94845	5.8193e-69	5.11291e-67
Phf7	Active	Inactive	5.62231	8.19356	8.06803e-69	7.04794e-67
Fam205c	Active	Inactive	3.73261	7.77147	9.33972e-69	8.11221e-67
Cptp	Active	Inactive	4.18792	6.84199	1.39016e-68	1.20059e-66
Slc10a6	Active	Inactive	4.97769	5.74209	2.4952e-68	2.14277e-66
Nup50	Active	Inactive	3.53343	8.91953	3.10846e-68	2.65442e-66
Cps1	Active	Inactive	5.64278	4.3154	3.6582e-68	3.1064e-66
Fabp6	Active	Inactive	11.0467	5.77836	9.50438e-68	8.02592e-66
Ephx4	Active	Inactive	5.73159	3.94868	1.14303e-67	9.59896e-66
4930562C15Rik	Active	Inactive	3.72595	5.57298	2.4598e-67	2.05434e-65
1700066M21Rik	Active	Inactive	4.10775	6.52686	2.56472e-67	2.13026e-65
Ces4a	Active	Inactive	6.18138	4.00864	2.63502e-67	2.17675e-65
Ccdc198	Active	Inactive	7.61953	6.31679	2.80296e-67	2.30298e-65
Elovl4	Active	Inactive	4.40577	6.8944	3.71281e-67	3.03413e-65
Gja5	Active	Inactive	5.51426	4.69869	5.04076e-67	4.0973e-65
Fam220a	Active	Inactive	4.16053	7.64334	7.2224e-67	5.83939e-65
Pdcd2l	Active	Inactive	3.32006	7.88171	1.6066e-66	1.29208e-64
Actrt1	Active	Inactive	8.46073	3.97737	1.75245e-66	1.40196e-64
Pkmyt1	Active	Inactive	4.68892	6.64079	4.88418e-66	3.86664e-64
Tuba8	Active	Inactive	8.64913	7.98654	5.07022e-66	3.99312e-64
Wdr5b	Active	Inactive	3.31997	5.79789	7.14296e-66	5.59655e-64
H2ab1	Active	Inactive	10.2219	9.37663	1.04126e-65	8.11647e-64
Dnal4	Active	Inactive	2.68916	6.32463	1.07744e-65	8.35563e-64
Evi5l	Active	Inactive	3.10887	6.53948	2.36404e-65	1.82403e-63
Ppp1r42	Active	Inactive	5.36065	7.12101	1.16643e-64	8.95443e-63
Ralgds	Active	Inactive	4.0547	9.54655	1.24623e-64	9.51897e-63
Armc12	Active	Inactive	6.69848	8.19213	2.32604e-64	1.76779e-62
Tph2	Active	Inactive	10.0028	4.01464	2.65479e-64	2.0076e-62
Ccdc65	Active	Inactive	4.77023	7.08359	3.97365e-64	2.99007e-62
Cd46	Active	Inactive	5.65518	5.72727	5.77318e-64	4.32278e-62
Lrriq3	Active	Inactive	4.3561	7.18687	6.72712e-64	5.01236e-62
Lhx1	Active	Inactive	6.04992	5.23258	7.03733e-64	5.21792e-62
Fhl1	Active	Inactive	3.6232	8.51062	8.28337e-64	6.112e-62
Dusp10	Active	Inactive	3.93651	5.91336	8.78796e-64	6.453e-62
Spin2c	Active	Inactive	6.43188	8.09981	1.19593e-63	8.73951e-62
Rsph9	Active	Inactive	4.52747	6.27496	1.26028e-63	9.16566e-62
Ell2	Active	Inactive	3.26727	7.05304	1.42026e-63	1.02324e-61
Fam92a	Active	Inactive	3.77485	7.07453	1.42042e-63	1.02324e-61
Cfap61	Active	Inactive	2.98416	5.82604	1.44437e-63	1.03558e-61
Trim11	Active	Inactive	3.74103	7.33988	2.13804e-63	1.52574e-61
Axdnd1	Active	Inactive	4.78634	5.81256	2.36368e-63	1.67888e-61
Rnaseh2a	Active	Inactive	3.56152	8.12089	4.30528e-63	3.04373e-61
Morn1	Active	Inactive	3.90881	6.08231	4.37328e-63	3.07749e-61
Spsb2	Active	Inactive	3.11549	6.61223	5.42191e-63	3.79784e-61
Ctxn1	Active	Inactive	3.92211	5.89151	6.32645e-63	4.4111e-61
Cfap97d2	Active	Inactive	7.04042	4.77521	1.27857e-62	8.87408e-61
Kif27	Active	Inactive	4.28066	8.20406	1.60322e-62	1.10768e-60
Efcab2	Active	Inactive	3.27874	6.70513	1.80886e-62	1.2441e-60
Htr2a	Active	Inactive	7.53722	4.35822	3.81429e-62	2.61159e-60
Rhcg	Active	Inactive	4.45205	5.8715	4.55538e-62	3.09958e-60
Dydc1	Active	Inactive	7.14606	7.04854	4.5678e-62	3.09958e-60
Sox6	Active	Inactive	3.19061	5.58556	5.02385e-62	3.39389e-60
Usp44	Active	Inactive	6.60708	6.07642	5.73424e-62	3.85666e-60
Faim2	Active	Inactive	6.86728	7.55111	6.05328e-62	4.0533e-60
Pkd2l2	Active	Inactive	4.15304	5.26631	7.78825e-61	5.16949e-59
Tiprl	Active	Inactive	2.57361	6.86703	7.93857e-61	5.24636e-59
Dync2li1	Active	Inactive	3.07972	6.48346	1.24768e-60	8.20987e-59
Dyrk1b	Active	Inactive	3.46139	8.0054	2.44682e-60	1.60309e-58
Magi2	Active	Inactive	4.31644	5.34515	2.55546e-60	1.66708e-58
Upk2	Active	Inactive	6.85873	3.82356	2.9383e-60	1.90864e-58
Gpx4	Active	Inactive	3.45871	10.5855	3.69476e-60	2.3898e-58
D7Ertd443e	Active	Inactive	8.03043	7.61898	3.71181e-60	2.39066e-58
Tsga10	Active	Inactive	3.27613	7.24702	3.93053e-60	2.52085e-58
Cfap57	Active	Inactive	4.16208	5.24144	5.54733e-60	3.54284e-58
1190005I06Rik	Active	Inactive	6.316	7.18016	7.31069e-60	4.64948e-58
Prr9	Active	Inactive	8.6699	4.36955	8.27993e-60	5.24396e-58
Cpt1b	Active	Inactive	3.96082	6.50708	8.34807e-60	5.26517e-58
Dlg5	Active	Inactive	3.06897	9.26159	1.0503e-59	6.59693e-58
Abca1	Active	Inactive	-2.79428	7.30938	1.09029e-59	6.81994e-58
Ankrd60	Active	Inactive	8.44985	7.81503	1.50043e-59	9.34693e-58
Ccm2l	Active	Inactive	4.6172	4.64631	2.20885e-59	1.37039e-57
Fam71b	Active	Inactive	9.34109	7.41631	2.68001e-59	1.65594e-57
Cfap298	Active	Inactive	3.35644	7.24017	3.00348e-59	1.8483e-57
Usp16	Active	Inactive	2.94798	7.4634	3.83271e-59	2.34908e-57
Ccdc74a	Active	Inactive	4.34735	6.87222	4.70692e-59	2.8733e-57
Pla2g2f	Active	Inactive	8.73051	4.59155	5.70737e-59	3.47008e-57
Smpd3	Active	Inactive	3.4211	6.78656	1.29166e-58	7.82202e-57
Fam135b	Active	Inactive	5.86224	6.16868	1.46251e-58	8.82146e-57
Bbof1	Active	Inactive	4.95484	6.82343	3.1314e-58	1.88132e-56
Lin37	Active	Inactive	2.61525	6.84696	3.21891e-58	1.92628e-56
Polb	Active	Inactive	3.36724	6.96626	4.14366e-58	2.46994e-56
Efcab6	Active	Inactive	6.47797	8.79587	9.37908e-58	5.56883e-56
Mgp	Active	Inactive	-3.02788	7.31338	1.12789e-57	6.67081e-56
Lrrc3b	Active	Inactive	6.2994	4.81595	1.34899e-57	7.94753e-56
Cd74	Active	Inactive	-3.51689	6.59268	1.81618e-57	1.0606e-55
Lkaaear1	Active	Inactive	6.68209	6.92678	1.82117e-57	1.0606e-55
Jhy	Active	Inactive	3.82123	4.75558	1.883e-57	1.09243e-55
Ubtd1	Active	Inactive	4.29621	8.37586	2.45059e-57	1.41631e-55
Hddc3	Active	Inactive	3.94226	6.04278	3.92057e-57	2.2573e-55
Dcp1b	Active	Inactive	2.74819	6.35773	6.77338e-57	3.88511e-55
Cdx2	Active	Inactive	8.11638	3.38062	6.99786e-57	3.99878e-55
Necab1	Active	Inactive	3.41297	5.61897	1.24026e-56	7.06068e-55
Ubox5	Active	Inactive	3.66552	7.0623	1.34745e-56	7.64227e-55
Ptpmt1	Active	Inactive	2.88395	7.62346	1.69881e-56	9.59925e-55
Mkrn1	Active	Inactive	3.12402	8.60052	1.82728e-56	1.02869e-54
Aamdc	Active	Inactive	2.7641	5.99743	2.73662e-56	1.53493e-54
Cfap44	Active	Inactive	5.4214	5.58744	3.29878e-56	1.84343e-54
Pudp	Active	Inactive	3.35784	6.32898	4.50916e-56	2.50772e-54
2010003K11Rik	Active	Inactive	8.93521	2.916	4.5205e-56	2.50772e-54
Tex45	Active	Inactive	8.70109	5.09519	4.73697e-56	2.61825e-54
Stk32b	Active	Inactive	8.16936	5.01706	4.79571e-56	2.64111e-54
Lrriq1	Active	Inactive	5.00462	4.83386	5.13045e-56	2.81527e-54
Tex50	Active	Inactive	9.97153	4.90071	5.29585e-56	2.89557e-54
Asap1	Active	Inactive	3.52092	8.1964	6.18544e-56	3.36985e-54
Nos1ap	Active	Inactive	2.78919	6.18881	6.21188e-56	3.37216e-54
Ttll8	Active	Inactive	4.87482	6.35231	8.20183e-56	4.43658e-54
Fbxo43	Active	Inactive	3.31282	5.20076	8.24993e-56	4.44677e-54
Hspa4l	Active	Inactive	4.3218	8.915	8.38732e-56	4.50485e-54
Rchy1	Active	Inactive	2.60383	6.20575	1.04829e-55	5.61057e-54
1700088E04Rik	Active	Inactive	3.8478	9.0675	1.11828e-55	5.96413e-54
Fam122a	Active	Inactive	3.2656	5.83978	1.18799e-55	6.31378e-54
Sephs2	Active	Inactive	3.71562	7.82064	2.8224e-55	1.4899e-53
Polr1g	Active	Inactive	2.67822	7.26057	2.82296e-55	1.4899e-53
Thegl	Active	Inactive	6.79533	6.5876	3.87357e-55	2.03731e-53
Cdhr2	Active	Inactive	5.42002	5.53239	4.00946e-55	2.10151e-53
Svip	Active	Inactive	3.70328	6.26337	6.16827e-55	3.22191e-53
Pcsk4	Active	Inactive	5.74928	8.09171	6.79652e-55	3.53792e-53
Rasip1	Active	Inactive	2.44382	6.57679	8.92567e-55	4.63038e-53
Trim27	Active	Inactive	3.20641	8.7176	1.01757e-54	5.2609e-53
Las2	Active	Inactive	2.97064	6.32489	1.02333e-54	5.27275e-53
4930453N24Rik	Active	Inactive	3.79847	7.81507	1.32985e-54	6.82897e-53
Cdkl2	Active	Inactive	2.95867	5.89955	1.3962e-54	7.12158e-53
Cpeb3	Active	Inactive	3.40765	5.80484	1.88684e-54	9.56e-53
4930579G24Rik	Active	Inactive	3.60071	7.20584	2.07495e-54	1.04781e-52
Wdr54	Active	Inactive	4.55972	7.65433	2.25666e-54	1.1358e-52
Gm35060	Active	Inactive	8.04647	5.12888	2.33047e-54	1.16908e-52
Ppil6	Active	Inactive	4.28001	4.69334	2.5699e-54	1.28495e-52
Mapre3	Active	Inactive	4.47345	6.65779	3.11195e-54	1.55087e-52
Cdkl3	Active	Inactive	4.68223	7.88374	4.06277e-54	2.01811e-52
2300009A05Rik	Active	Inactive	3.48744	6.79667	4.61225e-54	2.28359e-52
Sgk1	Active	Inactive	2.54438	6.48035	5.16496e-54	2.54894e-52
Csrnp3	Active	Inactive	3.88395	4.47895	5.78533e-54	2.84586e-52
Cfap251	Active	Inactive	4.67893	5.54902	6.18425e-54	3.03228e-52
Dnajc15	Active	Inactive	3.49989	7.45011	9.17704e-54	4.48524e-52
Ccdc8	Active	Inactive	-2.79873	5.33967	1.03754e-53	5.05468e-52
Cenpj	Active	Inactive	4.31557	8.04245	1.04832e-53	5.0909e-52
Gap43	Active	Inactive	5.33601	4.11352	1.0863e-53	5.2585e-52
4930444P10Rik	Active	Inactive	4.55977	6.36887	1.23291e-53	5.9493e-52
Lrrc43	Active	Inactive	6.3393	5.3714	1.49261e-53	7.17966e-52
Aspscr1	Active	Inactive	2.91805	6.12722	2.14641e-53	1.02919e-51
Akap14	Active	Inactive	6.15551	3.52524	2.63303e-53	1.25855e-51
Sypl1	Active	Inactive	2.9559	7.91985	3.50026e-53	1.66783e-51
Pard6a	Active	Inactive	5.28457	7.08866	3.84992e-53	1.82871e-51
Ipo5	Active	Inactive	3.01009	9.28776	3.9288e-53	1.86036e-51
Dynlrb2	Active	Inactive	5.22827	7.39573	4.4476e-53	2.09462e-51
Kcnq5	Active	Inactive	3.94191	4.61915	4.45108e-53	2.09462e-51
Pih1d2	Active	Inactive	4.62942	7.00644	4.80461e-53	2.25401e-51
Slain2	Active	Inactive	2.66297	8.05015	5.49639e-53	2.57062e-51
Haus4	Active	Inactive	2.78318	7.46655	8.42765e-53	3.92945e-51
Igbp1b	Active	Inactive	3.74263	6.25148	9.33197e-53	4.3378e-51
Lrrc59	Active	Inactive	2.81394	7.70629	1.04393e-52	4.83772e-51
Rmi2	Active	Inactive	6.89369	10.7601	1.14681e-52	5.29832e-51
Phkg2	Active	Inactive	3.72245	7.77705	1.18911e-52	5.47712e-51
BC049715	Active	Inactive	6.80687	3.90064	1.3565e-52	6.22926e-51
Cnih2	Active	Inactive	5.85916	4.34604	1.7286e-52	7.91409e-51
Gm5767	Active	Inactive	9.53468	5.96807	1.9376e-52	8.84429e-51
Trim24	Active	Inactive	2.8678	7.86943	1.95025e-52	8.8754e-51
Nfkbia	Active	Inactive	-2.83994	6.35522	2.0177e-52	9.15495e-51
Rab11fip5	Active	Inactive	2.79326	7.97152	2.19403e-52	9.92535e-51
Ypel1	Active	Inactive	4.13979	8.20828	3.28826e-52	1.48313e-50
Znf821	Active	Inactive	2.71915	6.96931	3.72667e-52	1.6759e-50
Dennd1b	Active	Inactive	3.63131	7.51653	4.29205e-52	1.92446e-50
Pdha2	Active	Inactive	4.46995	6.66287	4.49788e-52	2.01082e-50
Iqck	Active	Inactive	3.6598	5.84682	5.6968e-52	2.53933e-50
Rbm11	Active	Inactive	5.48209	5.29555	6.5511e-52	2.9116e-50
Lrrc52	Active	Inactive	8.93181	6.47522	6.59432e-52	2.92226e-50
Uhrf1bp1l	Active	Inactive	3.21852	7.13814	8.91128e-52	3.93754e-50
Cep295nl	Active	Inactive	5.66126	7.80391	9.62269e-52	4.23956e-50
Far2	Active	Inactive	5.47394	3.82524	1.28169e-51	5.63053e-50
Fam110a	Active	Inactive	3.22655	4.9876	1.58752e-51	6.95399e-50
Asb1	Active	Inactive	3.32402	6.89127	2.28127e-51	9.93564e-50
Reep4	Active	Inactive	3.16828	6.33917	2.32022e-51	1.00764e-49
Mok	Active	Inactive	3.2495	6.52101	2.33505e-51	1.01119e-49
Cyp4f3	Active	Inactive	4.33395	6.48848	3.18003e-51	1.37319e-49
0610030E20Rik	Active	Inactive	2.54773	6.7013	3.88381e-51	1.67235e-49
Mtch2	Active	Inactive	2.7983	9.47001	3.89864e-51	1.67399e-49
Entr1	Active	Inactive	2.90921	7.48108	3.93296e-51	1.68397e-49
Desi1	Active	Inactive	3.13588	7.58348	4.06564e-51	1.73589e-49
Grk4	Active	Inactive	2.36086	6.34123	4.30212e-51	1.83172e-49
Cck	Active	Inactive	-6.17021	4.2227	4.57592e-51	1.94285e-49
Ccdc187	Active	Inactive	4.09212	6.06031	5.63973e-51	2.38785e-49
Prkar1b	Active	Inactive	6.48342	7.66598	5.90657e-51	2.49389e-49
Inpp4b	Active	Inactive	4.35856	5.56811	7.50833e-51	3.1614e-49
Ppp3cc	Active	Inactive	2.71383	7.2015	9.8527e-51	4.13705e-49
Olfr10	Active	Inactive	10.6997	4.02777	1.18586e-50	4.96559e-49
Golgb1	Active	Inactive	3.55975	9.21502	1.53449e-50	6.40777e-49
Enpp6	Active	Inactive	5.49414	4.6206	1.69778e-50	7.07022e-49
Pabpc1	Active	Inactive	3.04796	10.4722	1.75597e-50	7.29257e-49
Efhc1	Active	Inactive	4.7398	7.65469	2.06797e-50	8.56489e-49
Plcd4	Active	Inactive	4.45152	5.05481	2.11274e-50	8.72655e-49
Hsdl2	Active	Inactive	2.72864	6.9377	2.24171e-50	9.23414e-49
Kif9	Active	Inactive	3.30016	4.85163	2.25882e-50	9.27947e-49
Epha10	Active	Inactive	4.50093	5.36225	2.42966e-50	9.95439e-49
Hoga1	Active	Inactive	5.10659	7.33313	3.03847e-50	1.24153e-48
Gm7073	Active	Inactive	8.85281	3.78419	3.3685e-50	1.37269e-48
Slc38a9	Active	Inactive	2.69038	5.78187	3.42109e-50	1.39039e-48
Dnhd1	Active	Inactive	3.23153	5.67139	3.7161e-50	1.50626e-48
Fis1	Active	Inactive	3.25598	9.95576	5.47982e-50	2.21525e-48
Epb42	Active	Inactive	6.92536	4.25395	6.40314e-50	2.58164e-48
Tesk2	Active	Inactive	3.72421	6.33694	6.4382e-50	2.58891e-48
Igf1r	Active	Inactive	-3.23022	7.54364	7.67454e-50	3.07791e-48
Rangrf	Active	Inactive	3.85233	9.2954	9.48301e-50	3.79321e-48
Eno4	Active	Inactive	3.89808	6.32359	9.54645e-50	3.80706e-48
Nkx6-1	Active	Inactive	6.18575	4.89847	9.56773e-50	3.80706e-48
Rad18	Active	Inactive	2.68742	6.57235	1.26686e-49	5.02773e-48
Arl4a	Active	Inactive	2.5838	6.75751	1.27635e-49	5.05224e-48
Ptpn22	Active	Inactive	3.90962	5.3879	1.57445e-49	6.21603e-48
Bpi	Active	Inactive	3.9441	4.63092	1.6376e-49	6.44856e-48
Nutm1	Active	Inactive	4.27721	4.12979	1.6575e-49	6.51009e-48
Trhr	Active	Inactive	4.68629	5.12755	1.84257e-49	7.21833e-48
Galnt5	Active	Inactive	13.451	3.88464	2.44701e-49	9.56159e-48
Atp8a2	Active	Inactive	4.66489	6.61506	2.59337e-49	1.01075e-47
Naa80	Active	Inactive	3.14453	6.76834	3.05098e-49	1.18606e-47
Tph1	Active	Inactive	5.70573	4.7855	3.17671e-49	1.23179e-47
Nmu	Active	Inactive	13.2096	3.64327	4.49888e-49	1.74002e-47
Zfand4	Active	Inactive	4.30136	8.62552	4.75489e-49	1.83437e-47
Tmf1	Active	Inactive	2.53139	7.35809	5.25672e-49	2.02284e-47
Dnajc28	Active	Inactive	3.09756	5.27141	5.48263e-49	2.10445e-47
Ppp2r5d	Active	Inactive	2.76048	8.12874	5.92041e-49	2.26675e-47
Ms4a13	Active	Inactive	6.67705	7.66961	9.03213e-49	3.44946e-47
Pelo	Active	Inactive	3.14585	5.97995	9.22388e-49	3.51386e-47
Ndfip2	Active	Inactive	2.95248	8.80816	1.06105e-48	4.03201e-47
rp9	Active	Inactive	2.86444	5.93228	1.07707e-48	4.08268e-47
Ccdc150	Active	Inactive	5.30995	6.02671	1.34972e-48	5.10343e-47
Trdv2-2	Active	Inactive	7.89929	3.39965	1.63406e-48	6.16322e-47
Lpxn	Active	Inactive	3.84338	6.59037	3.44576e-48	1.29642e-46
Prim2	Active	Inactive	2.9639	7.31639	3.6935e-48	1.3862e-46
Gas8	Active	Inactive	3.74369	7.11724	3.77824e-48	1.41451e-46
Ubtd2	Active	Inactive	2.31935	6.96953	5.57391e-48	2.08166e-46
Rmdn2	Active	Inactive	3.73892	6.30392	6.01805e-48	2.24202e-46
Lrrc6	Active	Inactive	4.86241	7.13358	6.56679e-48	2.44047e-46
Pias2	Active	Inactive	2.87345	8.31672	7.80989e-48	2.89537e-46
Gga2	Active	Inactive	-2.86955	5.12693	8.12661e-48	3.00546e-46
Ndrg3	Active	Inactive	2.79064	7.21049	8.92104e-48	3.29126e-46
Cpvl	Active	Inactive	9.939	3.2794	1.01032e-47	3.71838e-46
AI429214	Active	Inactive	4.98858	5.73405	1.02094e-47	3.74837e-46
Ttc25	Active	Inactive	4.95465	5.24023	1.07155e-47	3.9247e-46
Slc10a2	Active	Inactive	12.1237	2.5565	1.51908e-47	5.55048e-46
Ift22	Active	Inactive	3.48237	6.44336	1.60394e-47	5.8465e-46
Coro1c	Active	Inactive	2.80894	7.72213	1.99796e-47	7.2653e-46
Phospho1	Active	Inactive	5.01454	6.91666	2.01431e-47	7.30727e-46
Sprtn	Active	Inactive	2.70379	8.35473	2.25334e-47	8.15495e-46
Stx2	Active	Inactive	2.45641	6.65658	2.45848e-47	8.87624e-46
Neurl1	Active	Inactive	5.77805	5.79552	3.06993e-47	1.10576e-45
Glt1d1	Active	Inactive	6.58355	6.67234	3.78494e-47	1.36007e-45
Efcab1	Active	Inactive	4.55109	6.54452	3.85182e-47	1.38084e-45
Spred3	Active	Inactive	7.02325	5.67299	4.05098e-47	1.44882e-45
Wdfy4	Active	Inactive	4.6474	5.92429	5.19324e-47	1.85299e-45
Samd10	Active	Inactive	3.91287	4.45393	5.61539e-47	1.99892e-45
Aadat	Active	Inactive	3.06796	5.58667	6.69352e-47	2.37714e-45
Zc2hc1b	Active	Inactive	7.85151	4.19585	6.84634e-47	2.42574e-45
Sox30	Active	Inactive	3.79238	5.59638	8.08849e-47	2.85919e-45
Dcst2	Active	Inactive	6.06956	3.93422	8.37425e-47	2.95333e-45
Fbxl15	Active	Inactive	3.63964	5.14059	1.38952e-46	4.88906e-45
Tmem249	Active	Inactive	6.30167	5.3545	2.01524e-46	7.07427e-45
Fem1b	Active	Inactive	2.25928	6.9209	2.75204e-46	9.63848e-45
Stpg4	Active	Inactive	6.48481	6.55415	3.02663e-46	1.05758e-44
Sucla2	Active	Inactive	2.75347	7.80408	3.07653e-46	1.07255e-44
Clec4f	Active	Inactive	9.29888	2.99834	3.10542e-46	1.08014e-44
Il4i1	Active	Inactive	2.71517	7.35154	3.25417e-46	1.1293e-44
Lhx2	Active	Inactive	4.22864	4.34271	3.94521e-46	1.366e-44
Txnip	Active	Inactive	-3.74139	9.25739	4.02249e-46	1.38959e-44
Pgp	Active	Inactive	2.56722	5.79102	4.34955e-46	1.49916e-44
Pdgfra	Active	Inactive	-3.09973	5.7066	5.66436e-46	1.94792e-44
Ttbk2	Active	Inactive	2.76383	6.96772	6.08787e-46	2.08884e-44
Ccdc146	Active	Inactive	4.74762	6.5603	8.30318e-46	2.84253e-44
Ahnak	Active	Inactive	-3.2835	9.80907	8.74392e-46	2.98669e-44
4931414P19Rik	Active	Inactive	3.03552	5.03875	8.99884e-46	3.06687e-44
Tdrd7	Active	Inactive	3.22515	8.44928	9.12672e-46	3.10349e-44
Mpp6	Active	Inactive	2.83895	7.14681	1.04367e-45	3.54101e-44
Kif5c	Active	Inactive	3.52538	6.83232	1.44084e-45	4.86682e-44
Ift27	Active	Inactive	3.34979	6.32209	1.59757e-45	5.38427e-44
Ppp1r2	Active	Inactive	3.41471	8.80418	1.68768e-45	5.67539e-44
Pom121	Active	Inactive	2.52509	6.02802	1.74413e-45	5.84467e-44
Tlx2	Active	Inactive	6.99181	3.40552	1.74571e-45	5.84467e-44
Cep63	Active	Inactive	3.57815	8.76462	2.60055e-45	8.68754e-44
Spink8	Active	Inactive	5.13287	5.26743	2.72056e-45	9.06854e-44
B9d1	Active	Inactive	3.78979	7.39512	2.82403e-45	9.39282e-44
Bag5	Active	Inactive	3.88367	9.62704	2.84102e-45	9.42872e-44
Tesk1	Active	Inactive	2.79546	8.05382	2.86648e-45	9.49249e-44
Plekha5	Active	Inactive	2.68655	8.8986	3.32495e-45	1.09868e-43
Pmp22	Active	Inactive	-3.01281	6.50323	4.96663e-45	1.63404e-43
Dab2	Active	Inactive	-3.01676	5.09414	5.82135e-45	1.91111e-43
B4galnt2	Active	Inactive	4.87437	6.18944	7.505e-45	2.45854e-43
Nmur2	Active	Inactive	6.31121	3.48395	8.05366e-45	2.6326e-43
Chrne	Active	Inactive	5.19047	5.81881	8.18432e-45	2.66956e-43
Cenpx	Active	Inactive	2.98926	6.67314	8.32109e-45	2.70836e-43
Cib4	Active	Inactive	8.02047	6.40299	8.7575e-45	2.84227e-43
Fkbpl	Active	Inactive	4.7983	8.26854	8.76989e-45	2.84227e-43
SMIM33	Active	Inactive	6.63933	3.57074	8.87273e-45	2.86948e-43
Rfx3	Active	Inactive	2.46455	5.37411	1.26682e-44	4.08825e-43
Rsph3b	Active	Inactive	3.46713	4.61867	1.48647e-44	4.78693e-43
Plxnc1	Active	Inactive	-2.22854	6.35582	1.60622e-44	5.16163e-43
6820408C15Rik	Active	Inactive	6.73443	7.82872	1.66113e-44	5.32682e-43
Jade2	Active	Inactive	-3.30357	5.82074	1.84688e-44	5.89759e-43
Gdpd4	Active	Inactive	4.28827	3.7587	1.86899e-44	5.95568e-43
Liat1	Active	Inactive	5.72686	8.1802	1.92912e-44	6.1235e-43
Plekha6	Active	Inactive	3.91962	4.09906	1.92971e-44	6.1235e-43
Fndc7	Active	Inactive	4.35939	4.07505	1.98851e-44	6.29694e-43
Oplah	Active	Inactive	2.18899	6.45801	2.322e-44	7.33772e-43
Pknox1	Active	Inactive	2.37976	6.00597	2.51295e-44	7.92464e-43
Acap3	Active	Inactive	2.77634	5.37574	3.20556e-44	1.00879e-42
Spef1	Active	Inactive	2.7513	6.00603	3.24195e-44	1.01813e-42
1700012P22Rik	Active	Inactive	6.76424	5.38418	3.24969e-44	1.01846e-42
Rnf25	Active	Inactive	2.40204	6.85707	3.71523e-44	1.16196e-42
Ggct	Active	Inactive	2.50005	5.74611	3.75166e-44	1.17095e-42
Angel1	Active	Inactive	3.33205	7.41977	3.79949e-44	1.18345e-42
Aqp11	Active	Inactive	5.2411	6.59878	3.91894e-44	1.21816e-42
Glb1l	Active	Inactive	3.54665	6.84604	4.4505e-44	1.38056e-42
Mon1a	Active	Inactive	3.47802	6.58222	6.42561e-44	1.98919e-42
Lrrc36	Active	Inactive	4.21945	6.01943	7.06445e-44	2.18251e-42
Atp4a	Active	Inactive	4.67733	4.48391	7.5833e-44	2.33806e-42
Lexm	Active	Inactive	7.07458	4.12995	8.37479e-44	2.57686e-42
Kif21b	Active	Inactive	4.06994	6.97485	9.53262e-44	2.92719e-42
Agpat1	Active	Inactive	3.59103	8.3684	1.12433e-43	3.44554e-42
Camkv	Active	Inactive	3.82262	4.82867	1.27852e-43	3.91017e-42
Gde1	Active	Inactive	2.92007	7.93452	1.52733e-43	4.66171e-42
Ids	Active	Inactive	-3.32604	5.45218	1.5475e-43	4.71384e-42
Stkld1	Active	Inactive	3.92182	7.60812	1.58566e-43	4.8204e-42
Sema4a	Active	Inactive	3.232	4.85328	1.73733e-43	5.27093e-42
Fat1	Active	Inactive	-3.01298	6.87229	2.19519e-43	6.63357e-42
Spag8	Active	Inactive	5.21583	6.85917	2.21191e-43	6.67083e-42
Lurap1	Active	Inactive	4.12452	6.28063	2.34942e-43	7.07152e-42
Gnl1	Active	Inactive	2.47208	7.63814	2.68086e-43	8.05319e-42
Smrp1	Active	Inactive	8.71748	8.78917	2.72918e-43	8.17797e-42
Ap2b1	Active	Inactive	4.61326	9.13993	2.73316e-43	8.17797e-42
Foxk1	Active	Inactive	2.7046	7.01205	2.74987e-43	8.2118e-42
Abi2	Active	Inactive	2.54011	6.0315	2.75998e-43	8.22581e-42
Lrrc1	Active	Inactive	3.04622	7.27626	2.94932e-43	8.77292e-42
Alk	Active	Inactive	4.13011	3.91416	3.17662e-43	9.43059e-42
Nkiras2	Active	Inactive	2.57366	7.10619	5.52956e-43	1.63839e-41
Trim46	Active	Inactive	4.88527	3.20503	6.68282e-43	1.97624e-41
Ica1l	Active	Inactive	3.78134	5.01851	6.71999e-43	1.98338e-41
Asb5	Active	Inactive	5.61254	6.75673	8.32245e-43	2.45157e-41
Zdhhc3	Active	Inactive	2.39741	7.29058	9.13209e-43	2.68487e-41
Sirt2	Active	Inactive	2.30042	6.47262	9.68208e-43	2.84107e-41
Riok3	Active	Inactive	2.15309	6.96328	1.34484e-42	3.93864e-41
Cd209e	Active	Inactive	4.85044	4.43408	1.43834e-42	4.20437e-41
Socs7	Active	Inactive	2.35001	7.19181	1.71594e-42	5.00621e-41
Mybl1	Active	Inactive	3.14482	6.80601	2.52121e-42	7.34145e-41
Dyrk3	Active	Inactive	5.51923	8.16006	2.98509e-42	8.67561e-41
Myrf	Active	Inactive	-3.33543	4.60556	3.22698e-42	9.3607e-41
Sstr2	Active	Inactive	7.33778	5.94114	3.48318e-42	1.00846e-40
Rnf19b	Active	Inactive	3.15664	8.07152	4.77172e-42	1.3789e-40
Xkr7	Active	Inactive	7.72587	3.19222	5.95723e-42	1.71821e-40
Ccdc171	Active	Inactive	2.72894	5.30193	6.24294e-42	1.79721e-40
Fam76a	Active	Inactive	2.44712	7.10732	6.54807e-42	1.88149e-40
Nrdc	Active	Inactive	2.79096	8.05331	6.91891e-42	1.98429e-40
Smpd2	Active	Inactive	3.43657	5.87878	7.77936e-42	2.22686e-40
Tcp11x2	Active	Inactive	3.65771	5.48203	8.29147e-42	2.36899e-40
Slc5a1	Active	Inactive	3.80348	5.2297	8.34566e-42	2.38e-40
Lmcd1	Active	Inactive	3.27587	4.61473	9.75355e-42	2.77629e-40
Mbnl1	Active	Inactive	-2.50746	6.0142	1.04263e-41	2.96223e-40
1110032A03Rik	Active	Inactive	5.81876	6.51128	1.3464e-41	3.81815e-40
Atf7ip2	Active	Inactive	2.87438	6.61056	1.62408e-41	4.59702e-40
Inpp5k	Active	Inactive	2.47085	7.02873	1.82497e-41	5.15606e-40
Rpl39	Active	Inactive	3.31024	9.61075	2.22446e-41	6.27305e-40
Mark1	Active	Inactive	2.70711	7.15752	2.22939e-41	6.27531e-40
Cfap299	Active	Inactive	4.59897	5.16815	2.29734e-41	6.45464e-40
Brdt	Active	Inactive	5.0215	9.52656	2.74394e-41	7.68101e-40
Shld2	Active	Inactive	2.31597	5.75287	2.97546e-41	8.31379e-40
Pemt	Active	Inactive	3.78875	6.62168	3.04465e-41	8.49151e-40
Adgrg7	Active	Inactive	9.8397	4.06116	3.67139e-41	1.02207e-39
Kirrel2	Active	Inactive	3.88166	4.22209	4.09402e-41	1.13764e-39
Rdh14	Active	Inactive	2.95944	6.99357	4.44278e-41	1.2323e-39
Pebp4	Active	Inactive	5.26187	8.26438	4.68733e-41	1.29777e-39
Khdrbs3	Active	Inactive	3.49732	8.04484	4.97231e-41	1.37416e-39
Arg2	Active	Inactive	4.44644	5.98938	5.11264e-41	1.41038e-39
Pld6	Active	Inactive	3.48806	6.51549	5.36226e-41	1.47656e-39
Ubxn10	Active	Inactive	5.60626	6.27285	5.62519e-41	1.54617e-39
Ube2u	Active	Inactive	7.23714	4.98561	6.0564e-41	1.66168e-39
Limd2	Active	Inactive	4.30237	8.17474	6.27229e-41	1.71782e-39
Gps2	Active	Inactive	2.47875	8.22557	6.43581e-41	1.75943e-39
Slc34a1	Active	Inactive	7.29523	3.63821	7.25954e-41	1.98106e-39
Ctdsp1	Active	Inactive	-2.81724	6.42892	7.78668e-41	2.1211e-39
Gp5	Active	Inactive	3.86229	3.6628	7.9466e-41	2.16079e-39
Katnb1	Active	Inactive	2.97673	7.48623	8.40292e-41	2.28079e-39
Kiaa0754	Active	Inactive	-2.2664	5.73911	8.43875e-41	2.28643e-39
Asb4	Active	Inactive	5.03118	3.8262	9.96524e-41	2.69522e-39
Adrbk2	Active	Inactive	3.1609	4.73831	9.99189e-41	2.69763e-39
Clp1	Active	Inactive	2.75863	6.46277	1.02371e-40	2.75894e-39
Wbp2nl	Active	Inactive	4.47922	6.28456	1.12467e-40	3.02566e-39
Sel1l2	Active	Inactive	5.75912	6.26885	1.13618e-40	3.05122e-39
Ssx2ip	Active	Inactive	4.20398	7.21048	1.20846e-40	3.23962e-39
Olfr1	Active	Inactive	8.3124	3.3504	1.29284e-40	3.4597e-39
Olfr309	Active	Inactive	12.3282	2.76219	1.40532e-40	3.75412e-39
Olfr750	Active	Inactive	4.89416	3.70417	1.41172e-40	3.76458e-39
Tlcd4	Active	Inactive	3.01662	8.08209	1.49571e-40	3.98158e-39
Cbr2	Active	Inactive	8.66631	8.14848	2.11095e-40	5.60953e-39
Haspin	Active	Inactive	4.69634	7.83063	2.12331e-40	5.63251e-39
Nup210l	Active	Inactive	3.08971	4.81735	2.53804e-40	6.72094e-39
Hspa1a	Active	Inactive	2.82785	7.87338	2.83781e-40	7.50169e-39
Hsf5	Active	Inactive	4.22971	7.20702	3.41195e-40	9.00376e-39
Stk40	Active	Inactive	2.32166	6.27646	3.80314e-40	1.00187e-38
Rnf148	Active	Inactive	8.66347	7.4238	3.94846e-40	1.03835e-38
Git1	Active	Inactive	2.45215	8.06823	4.42484e-40	1.16162e-38
Sptbn4	Active	Inactive	3.4742	5.32365	6.07863e-40	1.59302e-38
Inpp4a	Active	Inactive	2.40738	6.91572	6.30431e-40	1.64932e-38
Ccdc42	Active	Inactive	6.57021	7.0535	8.85722e-40	2.31323e-38
Cisd1	Active	Inactive	3.60844	8.91709	9.14583e-40	2.3845e-38
Stam2	Active	Inactive	2.44586	8.04032	1.0758e-39	2.80004e-38
Arfgap1	Active	Inactive	2.19029	6.82095	1.17185e-39	3.04482e-38
Eif2s1	Active	Inactive	2.4919	7.98222	1.21606e-39	3.15428e-38
Cdk20	Active	Inactive	2.61042	6.92848	1.35908e-39	3.51925e-38
Fa2h	Active	Inactive	5.31851	6.06905	1.42495e-39	3.68355e-38
Agbl2	Active	Inactive	5.13226	6.59794	1.45669e-39	3.7592e-38
Clba1	Active	Inactive	3.26785	7.14063	1.62908e-39	4.19696e-38
Dcaf6	Active	Inactive	2.80525	7.62186	1.77019e-39	4.54538e-38
Aif1l	Active	Inactive	4.0654	7.03888	1.77031e-39	4.54538e-38
Tent4b	Active	Inactive	2.26248	6.97388	1.78349e-39	4.5715e-38
Smad3	Active	Inactive	-2.41383	6.14195	1.80014e-39	4.60643e-38
Tlk2	Active	Inactive	2.31612	8.18592	1.82589e-39	4.66445e-38
Zc3h14	Active	Inactive	2.65167	8.89203	1.93372e-39	4.93163e-38
Comp	Active	Inactive	6.61368	7.85721	2.03476e-39	5.18062e-38
Bnip1	Active	Inactive	2.33061	6.086	2.03866e-39	5.18187e-38
Smoktcr	Active	Inactive	8.1324	2.91888	2.20169e-39	5.58693e-38
Ehd1	Active	Inactive	2.44323	8.39482	2.21559e-39	5.61283e-38
Asap3	Active	Inactive	3.17341	6.11107	2.33583e-39	5.90759e-38
Dnajc5g	Active	Inactive	4.75826	7.2008	2.96299e-39	7.4813e-38
Jpt1	Active	Inactive	2.10784	7.30608	3.38e-39	8.52007e-38
Gulo	Active	Inactive	7.82216	4.437	3.42953e-39	8.63062e-38
Snupn	Active	Inactive	2.09379	6.23991	3.6315e-39	9.12376e-38
Flacc1	Active	Inactive	5.81268	6.54869	4.09962e-39	1.02829e-37
Polg	Active	Inactive	2.60679	8.61334	4.19477e-39	1.05042e-37
Tmem205	Active	Inactive	3.53997	8.27348	4.42136e-39	1.10534e-37
Ddhd1	Active	Inactive	2.83061	8.50558	4.53214e-39	1.13117e-37
Gm50092	Active	Inactive	7.0785	6.0583	5.45489e-39	1.35925e-37
Ero1b	Active	Inactive	3.12386	6.80583	5.51124e-39	1.37105e-37
Arc	Active	Inactive	4.68293	4.3813	5.66734e-39	1.40758e-37
Ccdc180	Active	Inactive	4.30422	5.08897	5.86477e-39	1.45423e-37
Tent5b	Active	Inactive	4.41668	5.91762	6.89004e-39	1.70568e-37
Fem1c	Active	Inactive	2.24606	6.8667	8.11644e-39	2.00602e-37
Pam16	Active	Inactive	2.62133	7.76439	8.52092e-39	2.10256e-37
Slc25a19	Active	Inactive	2.54936	6.11576	9.22176e-39	2.27181e-37
Mfsd4b1	Active	Inactive	2.45917	5.67628	1.05313e-38	2.59023e-37
Vash2	Active	Inactive	4.04549	5.35219	1.15593e-38	2.83847e-37
Ccdc148	Active	Inactive	5.23898	4.99022	1.18799e-38	2.91249e-37
Mtbp	Active	Inactive	2.41516	5.89439	1.23121e-38	3.01358e-37
Rho	Active	Inactive	5.95738	3.91052	1.33118e-38	3.25304e-37
Samd15	Active	Inactive	3.66426	5.06375	1.7e-38	4.14768e-37
Rnf144a	Active	Inactive	3.16689	5.771	1.96647e-38	4.79011e-37
Znf653	Active	Inactive	3.50911	6.83979	2.06852e-38	5.03064e-37
Drc3	Active	Inactive	4.26435	6.63066	2.42661e-38	5.8921e-37
Bdh1	Active	Inactive	2.77758	6.59908	2.78805e-38	6.75892e-37
Ift57	Active	Inactive	3.24502	8.0724	2.82868e-38	6.84648e-37
Amer2	Active	Inactive	4.57992	4.60316	2.96512e-38	7.16531e-37
Oc90	Active	Inactive	5.47303	3.56133	3.05515e-38	7.37116e-37
Ildr2	Active	Inactive	-2.73222	5.7811	3.34922e-38	8.06786e-37
Map3k10	Active	Inactive	2.67652	6.61498	3.55963e-38	8.56114e-37
Ccdc159	Active	Inactive	4.60126	7.27132	3.77274e-38	9.05934e-37
Gps1	Active	Inactive	2.51619	9.72965	4.55995e-38	1.09324e-36
Spata46	Active	Inactive	5.87786	3.95613	4.87641e-38	1.16727e-36
Pias1	Active	Inactive	2.5392	8.36546	5.81975e-38	1.39088e-36
Klf6	Active	Inactive	-3.60546	5.47209	6.46433e-38	1.54251e-36
Drc1	Active	Inactive	6.22782	7.18783	6.81516e-38	1.62368e-36
Hyls1	Active	Inactive	2.73776	5.7457	9.20899e-38	2.19056e-36
Ncaph	Active	Inactive	2.73975	6.57715	9.81042e-38	2.32998e-36
Bap1	Active	Inactive	2.37581	8.17172	9.94113e-38	2.35734e-36
Rnf168	Active	Inactive	2.29952	8.20771	1.03048e-37	2.43596e-36
Wdr41	Active	Inactive	2.65329	6.24965	1.12246e-37	2.64929e-36
Hamp	Active	Inactive	4.43333	5.72385	1.41906e-37	3.34414e-36
Slc25a24	Active	Inactive	2.8925	6.31797	1.59048e-37	3.74232e-36
Kiz	Active	Inactive	2.34255	7.63615	1.66696e-37	3.91619e-36
Trim66	Active	Inactive	5.48038	5.03527	2.24257e-37	5.26036e-36
Lto1	Active	Inactive	2.46567	7.73773	2.38483e-37	5.58544e-36
Cep83	Active	Inactive	2.52983	6.62427	2.55179e-37	5.96727e-36
Dyrk4	Active	Inactive	5.83675	6.07509	3.04861e-37	7.1181e-36
Tmem134	Active	Inactive	3.34186	7.58528	3.08292e-37	7.18717e-36
Pde4a	Active	Inactive	5.40253	7.71163	3.70438e-37	8.62275e-36
Dnajb1	Active	Inactive	2.33438	8.03538	3.79702e-37	8.82488e-36
Diaph3	Active	Inactive	2.19738	6.16018	4.19108e-37	9.72587e-36
Rsph3a	Active	Inactive	3.15942	6.27878	5.04859e-37	1.16979e-35
Pold3	Active	Inactive	2.3983	6.47288	6.55056e-37	1.5132e-35
Msto1	Active	Inactive	2.53666	6.46453	6.77827e-37	1.56343e-35
Satl1	Active	Inactive	7.52668	2.51695	6.80936e-37	1.56822e-35
Osbpl5	Active	Inactive	2.41522	6.96882	7.15231e-37	1.64471e-35
LRWD1	Active	Inactive	4.90853	9.31468	7.21664e-37	1.65699e-35
Saa4	Active	Inactive	5.36507	5.228	7.79068e-37	1.7861e-35
Micall1	Active	Inactive	2.81415	7.24529	7.84611e-37	1.7961e-35
Rnf126	Active	Inactive	2.58425	7.99203	8.39191e-37	1.91815e-35
Arhgef2	Active	Inactive	2.18705	7.02926	8.87632e-37	2.02279e-35
Rab3c	Active	Inactive	7.43918	3.55239	8.93277e-37	2.03261e-35
Sdccag8	Active	Inactive	2.87768	7.09042	1.04799e-36	2.38108e-35
4932415D10Rik	Active	Inactive	3.66566	7.75662	1.08852e-36	2.46769e-35
Rfx2	Active	Inactive	4.30706	7.46265	1.08936e-36	2.46769e-35
Oxld1	Active	Inactive	2.23017	5.69916	1.10863e-36	2.50685e-35
Rab20	Active	Inactive	-2.28439	5.84772	1.10994e-36	2.50685e-35
C2cd3	Active	Inactive	2.41754	6.51266	1.19118e-36	2.68442e-35
Tns3	Active	Inactive	-2.4112	6.42222	1.19209e-36	2.68442e-35
Tmem250-ps	Active	Inactive	2.02299	5.94238	1.24618e-36	2.80206e-35
Lrrc49	Active	Inactive	2.3043	6.04857	1.28491e-36	2.88488e-35
Nhsl1	Active	Inactive	-2.61652	5.63602	1.35986e-36	3.04866e-35
Dlx6	Active	Inactive	11.5204	1.95343	1.45499e-36	3.25713e-35
Cds1	Active	Inactive	3.52479	7.45469	1.60294e-36	3.58305e-35
Spsb3	Active	Inactive	2.27152	7.34091	1.73158e-36	3.8649e-35
Cdc14b	Active	Inactive	2.17091	6.62136	1.88606e-36	4.20353e-35
Jakmip2	Active	Inactive	4.53338	4.57986	1.99259e-36	4.43445e-35
Ccdc88a	Active	Inactive	3.1831	8.27798	2.61661e-36	5.81469e-35
Tyk2	Active	Inactive	2.42414	6.86398	2.62708e-36	5.82943e-35
Zdhhc5	Active	Inactive	2.04511	6.89884	2.82425e-36	6.25781e-35
Celf6	Active	Inactive	5.75482	5.42197	3.22062e-36	7.12567e-35
Mfn1	Active	Inactive	2.2181	7.45964	3.49633e-36	7.72446e-35
Dsg3	Active	Inactive	9.31206	3.49527	3.6335e-36	8.01584e-35
Fgfr1	Active	Inactive	-2.32465	5.55617	3.78234e-36	8.3321e-35
Gpr65	Active	Inactive	5.49203	2.91507	3.90559e-36	8.59117e-35
Cd37	Active	Inactive	3.77094	4.0683	4.08536e-36	8.97361e-35
Actl10	Active	Inactive	5.14421	3.99439	4.12052e-36	9.03779e-35
Ppp2r5e	Active	Inactive	2.39686	6.29683	4.35578e-36	9.54004e-35
Tnni3k	Active	Inactive	4.84967	3.80597	4.59358e-36	1.00464e-34
Ccpg1os	Active	Inactive	3.71837	5.60212	4.60167e-36	1.00496e-34
Celf3	Active	Inactive	4.06149	3.80664	4.67835e-36	1.02024e-34
Armc9	Active	Inactive	2.23487	6.41055	4.82367e-36	1.05043e-34
Mfsd6l	Active	Inactive	4.52169	4.08645	5.00354e-36	1.08804e-34
Tmem254c	Active	Inactive	6.91201	5.72444	5.18795e-36	1.12653e-34
Igsf9	Active	Inactive	3.53688	4.86503	5.64074e-36	1.2231e-34
Sgip1	Active	Inactive	3.59508	5.07053	6.07573e-36	1.31554e-34
1700018B08Rik	Active	Inactive	6.03844	7.83327	6.99839e-36	1.51317e-34
Ttll11	Active	Inactive	4.40187	6.7516	7.15623e-36	1.5451e-34
Slc6a15	Active	Inactive	5.93569	6.17529	7.20722e-36	1.5539e-34
Pex11a	Active	Inactive	2.4833	4.94502	7.81794e-36	1.68318e-34
Catsperb	Active	Inactive	5.4209	5.26351	7.98578e-36	1.71689e-34
Slc44a5	Active	Inactive	4.18338	4.58763	8.16561e-36	1.75307e-34
Slc30a4	Active	Inactive	2.43511	7.45009	8.83048e-36	1.89314e-34
Acot7	Active	Inactive	3.46018	8.98216	9.74856e-36	2.08701e-34
Adprh	Active	Inactive	-2.59228	5.18683	1.05162e-35	2.24503e-34
Rogdi	Active	Inactive	2.20505	6.69893	1.05841e-35	2.25635e-34
Pbx1	Active	Inactive	-3.07392	4.70285	1.13475e-35	2.41572e-34
Gramd1c	Active	Inactive	2.88818	6.02986	1.15052e-35	2.44585e-34
Atp2b2	Active	Inactive	4.45906	4.34962	1.22708e-35	2.60497e-34
Wdr38	Active	Inactive	5.8927	7.18975	1.39775e-35	2.96314e-34
Galp	Active	Inactive	7.30253	5.98142	1.49245e-35	3.15512e-34
Fndc11	Active	Inactive	8.59469	8.147	1.51832e-35	3.20534e-34
Acsl5	Active	Inactive	3.61628	6.78803	1.64825e-35	3.4748e-34
Coq4	Active	Inactive	2.46274	5.98785	1.85944e-35	3.91461e-34
Adad1	Active	Inactive	3.01074	8.28471	1.95817e-35	4.11676e-34
Hecw1	Active	Inactive	5.1581	3.6649	2.07389e-35	4.35403e-34
Tmem95	Active	Inactive	3.0788	4.90072	2.19701e-35	4.60614e-34
Map7d3	Active	Inactive	2.51469	6.10184	2.35335e-35	4.92713e-34
Klhl42	Active	Inactive	2.58379	5.92249	2.48508e-35	5.19576e-34
Gpat4	Active	Inactive	3.17504	8.34537	2.49978e-35	5.21931e-34
Mapk10	Active	Inactive	6.29306	3.71259	2.51869e-35	5.25159e-34
Poc1b	Active	Inactive	3.41311	7.0302	2.64873e-35	5.51517e-34
Cldnd2	Active	Inactive	8.52502	7.94168	2.87082e-35	5.96943e-34
Ttc16	Active	Inactive	3.66455	5.23392	3.23348e-35	6.71433e-34
Gk	Active	Inactive	3.36579	7.09201	3.41942e-35	7.09075e-34
Lrrc27	Active	Inactive	5.86101	7.70039	3.78176e-35	7.83143e-34
Itgb8	Active	Inactive	-4.71124	4.02747	4.19269e-35	8.65883e-34
Marchf10	Active	Inactive	6.408	8.97339	4.22487e-35	8.71177e-34
Xrra1	Active	Inactive	2.75506	6.35665	4.22979e-35	8.71177e-34
Subh2bv	Active	Inactive	2.76207	7.39389	5.33352e-35	1.09702e-33
Timp3	Active	Inactive	-2.68525	6.46403	6.06365e-35	1.24551e-33
Clasrp	Active	Inactive	2.42282	6.62259	6.16147e-35	1.26389e-33
Arsa	Active	Inactive	3.09758	7.1048	6.55336e-35	1.34247e-33
Meis3	Active	Inactive	5.62026	7.27313	6.92981e-35	1.41767e-33
Zfp82	Active	Inactive	3.19511	5.45924	7.02501e-35	1.43522e-33
Nmnat2	Active	Inactive	5.61574	3.57195	7.31089e-35	1.49162e-33
Ap3b1	Active	Inactive	2.3993	7.3149	7.88194e-35	1.60597e-33
Ttc6	Active	Inactive	4.96467	5.46503	7.94897e-35	1.61746e-33
Zfp91	Active	Inactive	2.06243	7.52992	8.02415e-35	1.63058e-33
Retreg2	Active	Inactive	2.32396	8.32128	8.65824e-35	1.75708e-33
Slc7a9	Active	Inactive	4.44265	4.09074	8.89806e-35	1.80334e-33
Rgsl1	Active	Inactive	8.25872	4.32158	9.15474e-35	1.85289e-33
Ppfia2	Active	Inactive	5.1559	5.27944	9.58076e-35	1.93654e-33
Slc41a2	Active	Inactive	2.4101	6.71697	9.99568e-35	2.01772e-33
Strbp	Active	Inactive	2.10236	7.84581	1.01604e-34	2.04825e-33
Ccdc181	Active	Inactive	4.1814	7.71104	1.04911e-34	2.11211e-33
Rnpep	Active	Inactive	2.82432	5.13706	1.06327e-34	2.13778e-33
Morn4	Active	Inactive	2.21066	5.72094	1.11699e-34	2.24283e-33
Mgat4d	Active	Inactive	5.45244	5.06896	1.1442e-34	2.29444e-33
Gbe1	Active	Inactive	2.1809	6.14767	1.31033e-34	2.62411e-33
Thap7	Active	Inactive	1.85685	6.27462	1.31693e-34	2.63386e-33
Sdr39u1	Active	Inactive	3.07139	6.63037	1.55574e-34	3.10739e-33
1700125H20Rik	Active	Inactive	3.90803	6.24046	1.58494e-34	3.16157e-33
Fam155a	Active	Inactive	7.42084	3.56939	1.60579e-34	3.19894e-33
Lrch4	Active	Inactive	2.38134	6.00688	1.92003e-34	3.81996e-33
Tpgs2	Active	Inactive	2.46117	7.03624	2.15295e-34	4.27775e-33
Tex2	Active	Inactive	3.57678	8.57524	2.28593e-34	4.53604e-33
Slc30a3	Active	Inactive	2.52167	7.08957	2.32462e-34	4.60681e-33
Cyp4f15	Active	Inactive	4.83515	4.07867	3.23595e-34	6.40448e-33
Cfap206	Active	Inactive	4.26404	7.37158	4.88978e-34	9.65256e-33
Pcdhb18	Active	Inactive	2.87035	4.38194	4.93996e-34	9.73897e-33
Usp22	Active	Inactive	-1.90992	6.83397	5.09937e-34	1.00402e-32
Pgrmc2	Active	Inactive	1.92572	7.00081	5.37464e-34	1.05685e-32
Gm8251	Active	Inactive	5.67637	3.50312	5.60192e-34	1.0987e-32
Lgalsl	Active	Inactive	-2.97913	6.02796	5.85979e-34	1.14639e-32
Aph1b	Active	Inactive	3.41138	5.80627	5.86018e-34	1.14639e-32
Ttll5	Active	Inactive	2.50038	7.96459	5.86977e-34	1.14679e-32
Foxo3	Active	Inactive	-2.60923	6.07481	5.96663e-34	1.16422e-32
Lrrc73	Active	Inactive	3.96348	4.42379	6.37405e-34	1.24212e-32
ATp6v1fnb	Active	Inactive	6.19438	5.78471	6.57615e-34	1.27986e-32
Tsga10ip	Active	Inactive	6.35885	5.31834	6.89539e-34	1.34028e-32
Lrrc28	Active	Inactive	1.94437	6.16982	7.0306e-34	1.36482e-32
Cep170	Active	Inactive	2.20726	8.09486	7.74029e-34	1.50067e-32
Nos1	Active	Inactive	5.56368	3.99989	8.06497e-34	1.56163e-32
Sh3glb1	Active	Inactive	3.53283	9.7043	8.07691e-34	1.56195e-32
Dnai1	Active	Inactive	5.13039	5.90617	8.72798e-34	1.68571e-32
Cacng8	Active	Inactive	6.10828	4.21573	1.02801e-33	1.98296e-32
Get4	Active	Inactive	2.06155	7.40752	1.10452e-33	2.12784e-32
Tmem202	Active	Inactive	5.70605	8.37274	1.14525e-33	2.20351e-32
Sdc4	Active	Inactive	-2.87699	6.93433	1.29723e-33	2.49279e-32
Nckipsd	Active	Inactive	2.4637	6.99348	1.29945e-33	2.49389e-32
Spata17	Active	Inactive	3.98729	5.10236	1.33023e-33	2.54975e-32
Ccdc106	Active	Inactive	3.6639	5.21351	1.3536e-33	2.59127e-32
Lrrc69	Active	Inactive	8.3718	5.83708	1.358e-33	2.59643e-32
Flcn	Active	Inactive	2.20604	7.09481	1.53656e-33	2.93413e-32
Slc25a41	Active	Inactive	3.65723	5.93606	1.69944e-33	3.24109e-32
Poln	Active	Inactive	2.48162	4.65211	1.97629e-33	3.76435e-32
Dmbt1	Active	Inactive	4.30197	6.26461	2.01461e-33	3.83256e-32
Adcy10	Active	Inactive	6.32889	5.61764	2.01965e-33	3.83733e-32
Lsm10	Active	Inactive	3.12315	7.33378	2.10328e-33	3.99125e-32
Nrsn2	Active	Inactive	4.10743	3.21795	2.29266e-33	4.3452e-32
Unc13c	Active	Inactive	3.38416	4.36509	2.45924e-33	4.65511e-32
Amn1	Active	Inactive	3.93279	6.14106	2.59154e-33	4.89942e-32
Nek10	Active	Inactive	2.63104	6.46711	2.62634e-33	4.95905e-32
Itln1	Active	Inactive	5.37777	4.68335	2.76124e-33	5.2073e-32
Zc3h3	Active	Inactive	2.87195	6.70839	2.81421e-33	5.30062e-32
Cfap53	Active	Inactive	4.24501	3.76663	3.08337e-33	5.8004e-32
Slc25a35	Active	Inactive	3.8198	4.19965	3.19338e-33	5.99992e-32
Asb13	Active	Inactive	2.51453	4.92717	3.26529e-33	6.12745e-32
Cep350	Active	Inactive	2.11718	7.00761	3.51343e-33	6.58498e-32
Izumo4	Active	Inactive	5.73011	8.55912	3.76971e-33	7.04793e-32
Dym	Active	Inactive	2.91556	7.15629	4.48146e-33	8.36832e-32
Mllt6	Active	Inactive	-2.05493	6.7385	4.67192e-33	8.71327e-32
Rsph14	Active	Inactive	5.16308	5.96912	5.3673e-33	9.9979e-32
Prss21	Active	Inactive	5.59991	7.37667	5.76187e-33	1.07198e-31
Gnl3l	Active	Inactive	-2.35045	5.66383	5.78125e-33	1.07427e-31
Itprip	Active	Inactive	4.14874	5.70514	5.90727e-33	1.09634e-31
Nipsnap3b	Active	Inactive	3.59899	6.30121	6.04445e-33	1.12043e-31
Adgra3	Active	Inactive	-2.2786	5.63351	6.35366e-33	1.17632e-31
Kiaa1328	Active	Inactive	2.74941	6.77301	6.70094e-33	1.2391e-31
Nr2f2	Active	Inactive	-3.25535	4.34871	6.78295e-33	1.25274e-31
Smim13	Active	Inactive	1.83052	6.65989	6.98247e-33	1.28803e-31
Ttll6	Active	Inactive	5.16164	6.02944	7.03604e-33	1.29634e-31
Ak7	Active	Inactive	5.86152	6.58573	7.36914e-33	1.35443e-31
Armc2	Active	Inactive	4.96151	5.37309	7.41909e-33	1.36196e-31
Rbm4	Active	Inactive	2.4067	8.12187	7.43123e-33	1.36254e-31
Mroh7	Active	Inactive	6.95119	6.46798	7.62667e-33	1.39669e-31
Gfpt1	Active	Inactive	3.28537	7.87011	7.69698e-33	1.40787e-31
Map3k21	Active	Inactive	-2.76692	6.65022	8.16418e-33	1.49153e-31
Tnni1	Active	Inactive	4.25361	5.84712	8.24811e-33	1.50506e-31
Aknad1	Active	Inactive	7.626	5.07138	8.89554e-33	1.61974e-31
Iqce	Active	Inactive	2.16823	6.92783	8.89791e-33	1.61974e-31
Zpr1	Active	Inactive	2.31939	8.23016	9.13496e-33	1.6609e-31
Hipk4	Active	Inactive	3.18883	6.59954	9.28667e-33	1.68647e-31
Nkiras1	Active	Inactive	3.03589	4.80828	9.84557e-33	1.78583e-31
Btn2a2	Active	Inactive	6.45971	3.19634	1.18115e-32	2.13986e-31
Cfap161	Active	Inactive	4.88973	6.27595	1.19735e-32	2.16664e-31
Zyx	Active	Inactive	-2.92466	5.28807	1.23461e-32	2.2314e-31
Sfrp1	Active	Inactive	-3.46279	5.4217	1.26506e-32	2.28373e-31
Ccdc157	Active	Inactive	3.44699	6.37891	1.43325e-32	2.58121e-31
Ccdc7	Active	Inactive	5.33468	8.11292	1.51813e-32	2.73084e-31
Slc22a5	Active	Inactive	2.50358	8.117	1.54759e-32	2.78054e-31
Arap2	Active	Inactive	-2.29763	5.13144	1.61493e-32	2.89811e-31
Tnnc1	Active	Inactive	5.5019	4.97112	1.79948e-32	3.22168e-31
Ap1m1	Active	Inactive	2.87219	8.13537	1.92416e-32	3.44084e-31
Papolb	Active	Inactive	6.09239	8.89071	2.00789e-32	3.58637e-31
Ralgps1	Active	Inactive	2.41715	6.00696	2.08097e-32	3.71253e-31
Taf12	Active	Inactive	2.19479	5.56871	2.21108e-32	3.94003e-31
Ak6	Active	Inactive	2.08436	7.27803	2.57581e-32	4.58459e-31
Serpinf1	Active	Inactive	3.39392	6.10946	3.12954e-32	5.56362e-31
Mroh5	Active	Inactive	5.1286	8.08289	3.47024e-32	6.16211e-31
Nat9	Active	Inactive	3.29086	7.2401	3.94676e-32	7.00009e-31
Prr18	Active	Inactive	4.0455	3.76284	4.00159e-32	7.08906e-31
Sox4	Active	Inactive	-2.57738	4.96414	4.03961e-32	7.14808e-31
Mpp7	Active	Inactive	3.30305	5.11034	4.11414e-32	7.2715e-31
Psme4	Active	Inactive	2.35342	7.51013	4.4358e-32	7.83091e-31
Paqr9	Active	Inactive	5.37976	4.09192	4.64503e-32	8.19078e-31
Fam126a	Active	Inactive	2.43168	6.26671	4.7629e-32	8.38888e-31
Ciapin1	Active	Inactive	2.90889	8.02121	4.87042e-32	8.56833e-31
Agbl5	Active	Inactive	2.78088	8.1351	4.88047e-32	8.57609e-31
Meikin	Active	Inactive	3.54823	3.94401	5.07838e-32	8.91355e-31
Dgat1	Active	Inactive	1.97724	6.28224	5.42841e-32	9.51693e-31
Pax3	Active	Inactive	6.95171	7.19112	5.62284e-32	9.84645e-31
Snx25	Active	Inactive	2.24295	6.54977	5.64081e-32	9.86655e-31
Ttc21a	Active	Inactive	5.45452	6.64082	5.92941e-32	1.03594e-30
Mapkbp1	Active	Inactive	2.60454	7.19591	5.97468e-32	1.04265e-30
Cdk16	Active	Inactive	2.31711	6.59934	6.34305e-32	1.10567e-30
Slc35b4	Active	Inactive	2.96376	5.89613	6.44748e-32	1.12258e-30
Aebp1	Active	Inactive	-3.03418	4.82728	7.29647e-32	1.2675e-30
Mpc2	Active	Inactive	2.73891	6.86128	7.40365e-32	1.28465e-30
Klhl28	Active	Inactive	3.15934	6.04687	7.41207e-32	1.28465e-30
Drc7	Active	Inactive	6.07072	6.17342	7.5953e-32	1.3149e-30
Lyrm1	Active	Inactive	2.63975	5.95112	8.32012e-32	1.43875e-30
Ptn	Active	Inactive	-3.44188	5.36156	9.35643e-32	1.61611e-30
Ipo13	Active	Inactive	2.10049	6.37577	1.01327e-31	1.74821e-30
Cep70	Active	Inactive	2.24119	6.66898	1.04178e-31	1.79535e-30
Optn	Active	Inactive	3.09597	7.35861	1.12258e-31	1.93242e-30
Plk4	Active	Inactive	3.12442	8.42913	1.1869e-31	2.04082e-30
Katnal1	Active	Inactive	2.9856	5.43851	1.20765e-31	2.07416e-30
Cfap99	Active	Inactive	3.40668	5.09446	1.28749e-31	2.20878e-30
Tcfl5	Active	Inactive	3.35139	7.8313	1.36492e-31	2.33898e-30
Tex44	Active	Inactive	9.60533	6.63763	1.68473e-31	2.88377e-30
Klhdc9	Active	Inactive	2.9974	4.43039	1.89899e-31	3.24687e-30
Dnajc27	Active	Inactive	2.48708	6.61001	1.96626e-31	3.35741e-30
Ash2l	Active	Inactive	2.09726	8.18288	1.96806e-31	3.35741e-30
Usp3	Active	Inactive	1.82215	7.32224	2.1588e-31	3.67867e-30
Foxm1	Active	Inactive	3.9469	6.63654	2.40265e-31	4.08963e-30
Scnn1g	Active	Inactive	4.59668	4.34192	2.4095e-31	4.09669e-30
Gorasp2	Active	Inactive	2.73964	7.95185	2.74572e-31	4.66312e-30
Tmem245	Active	Inactive	-2.19669	6.60577	3.42586e-31	5.81173e-30
Ccdc103	Active	Inactive	3.0517	5.94632	3.43923e-31	5.82791e-30
Dynlt1	Active	Inactive	2.8392	9.03774	3.7144e-31	6.28717e-30
Stx5	Active	Inactive	2.05368	7.00147	3.91683e-31	6.62245e-30
Scd3	Active	Inactive	-1.88492	6.95346	4.44901e-31	7.51389e-30
Rhob	Active	Inactive	-2.62249	5.37587	4.58771e-31	7.73953e-30
Lrrc58	Active	Inactive	-2.17344	6.77121	5.12462e-31	8.63572e-30
Galc	Active	Inactive	3.04378	5.22727	5.25196e-31	8.84051e-30
Lmx1a	Active	Inactive	3.79432	4.18184	5.75674e-31	9.67948e-30
Prdx6	Active	Inactive	2.14235	8.09582	5.85715e-31	9.83742e-30
Bbs9	Active	Inactive	2.37831	5.13605	6.40675e-31	1.07486e-29
Trim2	Active	Inactive	-3.09543	3.74303	6.74209e-31	1.12988e-29
Cox7a2	Active	Inactive	2.12783	6.71147	7.23595e-31	1.20997e-29
Cfap52	Active	Inactive	4.79947	6.87903	7.54932e-31	1.26099e-29
Elavl3	Active	Inactive	4.36398	4.24478	8.09048e-31	1.34989e-29
Arhgap33	Active	Inactive	3.52054	6.43502	8.3054e-31	1.38423e-29
4933430I17Rik	Active	Inactive	2.92055	5.27057	8.37419e-31	1.39417e-29
Tex13c1	Active	Inactive	7.72282	2.45282	8.52713e-31	1.41808e-29
Lrrfip2	Active	Inactive	1.96832	8.07136	8.73731e-31	1.45144e-29
Grm3	Active	Inactive	6.75982	2.78423	8.75821e-31	1.45333e-29
Slc25a21	Active	Inactive	5.95419	5.91506	9.33718e-31	1.54771e-29
Katnal2	Active	Inactive	4.24972	5.65656	9.61293e-31	1.59168e-29
Mmp7	Active	Inactive	11.2883	1.72093	1.00381e-30	1.66027e-29
Fndc10	Active	Inactive	-2.50584	4.80334	1.0893e-30	1.79972e-29
Tmprss12	Active	Inactive	3.24505	5.54858	1.25369e-30	2.06907e-29
Inka1	Active	Inactive	3.03371	3.96192	1.28751e-30	2.12258e-29
Mest	Active	Inactive	-3.0086	4.47085	1.31818e-30	2.17078e-29
Iqch	Active	Inactive	5.43166	6.0385	1.36326e-30	2.2426e-29
Aoc3	Active	Inactive	-2.23403	7.38398	1.52179e-30	2.50067e-29
Zfp286	Active	Inactive	3.0629	4.95087	1.53111e-30	2.51326e-29
Tmem38b	Active	Inactive	1.88601	6.3279	1.68931e-30	2.76997e-29
Lyrm7	Active	Inactive	2.98032	5.89291	1.70456e-30	2.79196e-29
Armh1	Active	Inactive	6.36425	5.93672	1.85644e-30	3.0351e-29
Yif1b	Active	Inactive	2.82127	7.60865	1.857e-30	3.0351e-29
Smim41	Active	Inactive	-2.6753	5.42916	2.04935e-30	3.34588e-29
Pgk1	Active	Inactive	-1.78011	6.7796	2.11082e-30	3.44255e-29
Lta4h	Active	Inactive	-1.97739	5.64134	2.25087e-30	3.66701e-29
Adam10	Active	Inactive	-2.017	7.26545	2.27755e-30	3.7065e-29
Xrcc5	Active	Inactive	3.49854	8.17971	2.34828e-30	3.81753e-29
Fam149b1	Active	Inactive	2.31953	6.36714	2.43204e-30	3.94947e-29
Fmc1	Active	Inactive	2.16118	5.32414	2.43979e-30	3.95783e-29
Rapgef4	Active	Inactive	-2.6791	5.47916	2.55057e-30	4.13312e-29
Oser1	Active	Inactive	2.20552	8.89335	2.57197e-30	4.16336e-29
Nrbp2	Active	Inactive	-2.05306	6.10086	2.59751e-30	4.20023e-29
Tgfbr3	Active	Inactive	-3.50167	5.5511	2.77345e-30	4.47997e-29
Sbp	Active	Inactive	6.73407	3.93374	3.32181e-30	5.36003e-29
Fam83g	Active	Inactive	2.78215	4.62592	3.39637e-30	5.47453e-29
Kank2	Active	Inactive	-2.73474	5.44349	3.64282e-30	5.86556e-29
Kank1	Active	Inactive	-2.04377	5.89125	3.80162e-30	6.11478e-29
Rhbdd3	Active	Inactive	3.74877	7.14934	3.97747e-30	6.38411e-29
Fkbp4	Active	Inactive	2.6328	8.25636	4.18695e-30	6.71325e-29
Tmem132c	Active	Inactive	6.86943	8.92849	4.24374e-30	6.79713e-29
Plekho2	Active	Inactive	2.09429	5.94673	4.38433e-30	7.01492e-29
Srrd	Active	Inactive	3.33028	6.53995	4.86473e-30	7.77538e-29
Fgf2	Active	Inactive	4.37618	4.35333	5.29858e-30	8.45992e-29
Yju2	Active	Inactive	3.32724	8.18905	5.97293e-30	9.5266e-29
Ptdss2	Active	Inactive	2.99432	7.23317	6.55652e-30	1.04355e-28
Angptl8	Active	Inactive	7.96535	3.66476	8.26495e-30	1.31409e-28
Micos13	Active	Inactive	2.84202	8.38748	8.44191e-30	1.34083e-28
Sh3gl3	Active	Inactive	3.71653	8.37257	8.53743e-30	1.35458e-28
Dhrs3	Active	Inactive	3.16034	4.87114	8.91176e-30	1.4125e-28
Dnali1	Active	Inactive	4.73493	6.04034	8.98722e-30	1.42298e-28
Fdxr	Active	Inactive	-2.50719	5.62878	9.24046e-30	1.46107e-28
Msh2	Active	Inactive	-2.01213	5.82983	9.24704e-30	1.46107e-28
Caps2	Active	Inactive	5.53746	4.54151	1.10586e-29	1.74548e-28
Btbd9	Active	Inactive	2.71712	7.35775	1.13281e-29	1.78618e-28
Shd	Active	Inactive	4.62864	2.86228	1.18254e-29	1.86265e-28
Ppp1r1a	Active	Inactive	4.84669	5.09035	1.20848e-29	1.90155e-28
Mgat4e	Active	Inactive	7.81505	4.8216	1.2695e-29	1.99549e-28
Fntb	Active	Inactive	1.90007	5.68379	1.41621e-29	2.22381e-28
Lrp1	Active	Inactive	-2.962	7.42526	1.63364e-29	2.56257e-28
Mapkap1	Active	Inactive	2.06143	7.94627	1.69295e-29	2.65287e-28
Grin2d	Active	Inactive	3.73345	6.67673	1.70146e-29	2.66347e-28
Nrp1	Active	Inactive	-2.82935	5.69231	1.71949e-29	2.68891e-28
Camlg	Active	Inactive	1.8752	6.5669	1.74541e-29	2.72664e-28
Irak1bp1	Active	Inactive	2.24111	5.77823	1.76345e-29	2.752e-28
Nol4	Active	Inactive	2.74089	5.2326	1.82055e-29	2.83819e-28
Sgpl1	Active	Inactive	-2.0241	6.76294	1.83731e-29	2.86138e-28
Cyp19a1	Active	Inactive	5.23569	3.03183	1.87433e-29	2.91605e-28
Pwwp3a	Active	Inactive	2.68399	7.77193	1.88407e-29	2.9282e-28
Mbnl2	Active	Inactive	-2.068	5.74318	1.91093e-29	2.96692e-28
F3	Active	Inactive	-3.39568	4.51496	1.92839e-29	2.99097e-28
Znf768	Active	Inactive	2.25543	5.61186	1.97308e-29	3.05717e-28
Sohlh1	Active	Inactive	-1.81899	6.39857	2.19127e-29	3.39178e-28
Gng3	Active	Inactive	3.01018	4.34257	2.29044e-29	3.54168e-28
Mul1	Active	Inactive	2.25713	6.49147	2.45176e-29	3.78727e-28
Pcmt1	Active	Inactive	2.42417	7.74081	2.56341e-29	3.95573e-28
Cyth2	Active	Inactive	2.22891	8.40538	2.60426e-29	4.01468e-28
5031439G07Rik	Active	Inactive	1.95984	5.91493	2.6637e-29	4.10215e-28
Jph3	Active	Inactive	3.35006	6.96328	2.68102e-29	4.12464e-28
Camk2d	Active	Inactive	-2.62742	4.93654	2.69968e-29	4.14916e-28
Selenos	Active	Inactive	2.08821	7.31391	2.74909e-29	4.22082e-28
Nosip	Active	Inactive	2.28274	7.41288	2.77982e-29	4.2637e-28
Pla2g6	Active	Inactive	3.98332	7.70582	2.84284e-29	4.35597e-28
Gstm5	Active	Inactive	2.84172	10.5906	2.87028e-29	4.39358e-28
Gucy1a1	Active	Inactive	-3.01486	4.86921	3.04382e-29	4.65454e-28
Trim28	Active	Inactive	2.13627	9.78763	3.35654e-29	5.12758e-28
Zbtb32	Active	Inactive	3.68543	4.76559	3.5994e-29	5.49306e-28
Ube2s	Active	Inactive	2.2322	9.23689	3.76397e-29	5.73845e-28
Ngly1	Active	Inactive	1.80541	6.47248	3.85488e-29	5.87116e-28
Lamc1	Active	Inactive	-2.50884	5.0267	3.95224e-29	6.01341e-28
Ddr1	Active	Inactive	-2.20529	6.78708	3.99673e-29	6.07503e-28
Cep89	Active	Inactive	2.21499	6.58011	4.0836e-29	6.20087e-28
Cenph	Active	Inactive	2.41049	5.46798	4.2734e-29	6.4826e-28
Cfap97d1	Active	Inactive	9.37335	8.10252	4.28408e-29	6.49233e-28
Slit3	Active	Inactive	-2.3578	5.10717	4.42248e-29	6.69539e-28
Tf	Active	Inactive	-2.439	8.43973	5.1907e-29	7.85061e-28
Klhl12	Active	Inactive	2.81108	8.14799	5.56178e-29	8.39513e-28
Gfra2	Active	Inactive	2.88319	4.71633	6.1718e-29	9.30668e-28
Tmem243	Active	Inactive	2.89411	7.30595	6.47523e-29	9.75457e-28
Dcun1d3	Active	Inactive	2.34405	6.61305	6.63783e-29	9.98961e-28
Tmem60	Active	Inactive	1.83799	6.29842	7.38818e-29	1.11078e-27
Foxn3	Active	Inactive	-2.20086	5.43643	7.42736e-29	1.11557e-27
Gsk3b	Active	Inactive	2.15675	7.2236	7.65944e-29	1.14929e-27
Ttc7a	Active	Inactive	2.33462	7.41096	7.79371e-29	1.16829e-27
Heatr4	Active	Inactive	2.31035	6.13796	7.9724e-29	1.1939e-27
Trpv5	Active	Inactive	7.90992	2.53005	8.69644e-29	1.29976e-27
Eif4g3	Active	Inactive	2.49	8.44675	9.34497e-29	1.39532e-27
Tesc	Active	Inactive	2.11486	6.49913	9.40703e-29	1.40321e-27
Irf1	Active	Inactive	-2.25033	4.88572	9.50499e-29	1.41643e-27
Ggnbp2	Active	Inactive	2.13016	9.11217	1.04186e-28	1.55106e-27
Poll	Active	Inactive	2.10628	6.21657	1.06276e-28	1.58061e-27
Ccdc13	Active	Inactive	4.60056	6.09323	1.07011e-28	1.58999e-27
Nr1d2	Active	Inactive	-2.38806	7.30917	1.0736e-28	1.59362e-27
Cygb	Active	Inactive	-2.61569	4.54563	1.10663e-28	1.64106e-27
Dcdc2c	Active	Inactive	5.34604	5.23288	1.13016e-28	1.67432e-27
Extl2	Active	Inactive	2.01409	5.99098	1.18158e-28	1.74879e-27
Hcfc2	Active	Inactive	2.92791	7.24423	1.2109e-28	1.79044e-27
IL36RN	Active	Inactive	9.1781	2.03997	1.30226e-28	1.92365e-27
Kif26b	Active	Inactive	4.42699	5.19677	1.33954e-28	1.9768e-27
Ppm1g	Active	Inactive	2.71521	8.6967	1.36463e-28	2.01187e-27
Fam81b	Active	Inactive	7.81158	6.27036	1.45568e-28	2.14402e-27
Zfp395	Active	Inactive	-1.88334	5.50013	1.4682e-28	2.16037e-27
Ubxn11	Active	Inactive	5.34116	7.84693	1.50841e-28	2.2174e-27
CK137956	Active	Inactive	5.59323	5.16768	1.54216e-28	2.26482e-27
Pick1	Active	Inactive	2.64733	6.51271	1.85329e-28	2.71912e-27
Ankrd42	Active	Inactive	4.79058	7.79788	1.94395e-28	2.84938e-27
Trim59	Active	Inactive	2.62637	7.99526	1.95288e-28	2.85971e-27
Ruvbl2	Active	Inactive	1.8318	7.90728	2.01375e-28	2.946e-27
Pcdh10	Active	Inactive	3.71617	3.45111	2.14571e-28	3.13604e-27
Pxdc1	Active	Inactive	3.38353	5.63687	2.22782e-28	3.25291e-27
Taf10	Active	Inactive	1.95264	7.16588	2.2541e-28	3.28813e-27
Spcs1	Active	Inactive	2.42509	7.73471	2.3454e-28	3.41803e-27
Nxpe4	Active	Inactive	4.49714	4.56597	2.50157e-28	3.64213e-27
Lamb2	Active	Inactive	-2.87585	7.04591	2.54157e-28	3.69682e-27
Spred1	Active	Inactive	-1.98377	5.25578	2.72477e-28	3.95952e-27
Mtmr6	Active	Inactive	1.81915	7.01601	2.76036e-28	4.0074e-27
Dcdc2	Active	Inactive	2.49564	4.89637	2.76598e-28	4.01173e-27
Dcaf5	Active	Inactive	2.17668	7.04175	3.03435e-28	4.39676e-27
Zbbx	Active	Inactive	7.61407	7.35403	3.23436e-28	4.68212e-27
Ctsg	Active	Inactive	7.36524	3.67801	3.2385e-28	4.68366e-27
Prdx3	Active	Inactive	-1.84148	5.98048	3.42723e-28	4.95189e-27
Sh3bgrl	Active	Inactive	-2.38213	5.51499	3.44085e-28	4.96684e-27
Mad2l1bp	Active	Inactive	2.42555	4.99628	3.78645e-28	5.46054e-27
Lrrc56	Active	Inactive	5.75848	6.33061	3.84304e-28	5.5369e-27
Ranbp9	Active	Inactive	1.76582	7.47711	4.00896e-28	5.77047e-27
Mpig6b	Active	Inactive	5.73909	1.9895	4.31406e-28	6.20376e-27
Cfap69	Active	Inactive	3.96146	6.29641	4.45107e-28	6.38869e-27
Prxl2a	Active	Inactive	2.80332	7.54774	4.51126e-28	6.46898e-27
Acer2	Active	Inactive	4.3226	5.26758	4.58113e-28	6.56298e-27
Ppat	Active	Inactive	-1.96308	6.14059	4.61985e-28	6.61222e-27
B3gnt4	Active	Inactive	5.20309	3.08375	4.67357e-28	6.68281e-27
Vim	Active	Inactive	-2.38372	10.0527	5.02784e-28	7.18263e-27
Exosc4	Active	Inactive	2.1554	6.45083	5.08479e-28	7.25717e-27
Abca3	Active	Inactive	2.65088	7.97015	5.20785e-28	7.42583e-27
Nectin3	Active	Inactive	2.64003	8.22164	6.30151e-28	8.97685e-27
Itpr1	Active	Inactive	-1.96529	6.15946	6.37795e-28	9.06909e-27
Pkd1l2	Active	Inactive	3.73298	3.45651	6.3782e-28	9.06909e-27
Ypel4	Active	Inactive	3.26239	4.87784	6.74848e-28	9.58663e-27
Hrg	Active	Inactive	9.04416	1.90479	7.02989e-28	9.97705e-27
Adra1a	Active	Inactive	6.04921	4.30589	7.38892e-28	1.04671e-26
Gm11992	Active	Inactive	4.26766	3.62212	7.46091e-28	1.05592e-26
Cep152	Active	Inactive	2.01823	5.42513	7.49913e-28	1.06034e-26
Tmem238	Active	Inactive	3.5045	4.78947	7.89298e-28	1.11499e-26
Anxa6	Active	Inactive	-2.31558	5.61676	8.05119e-28	1.13629e-26
Mef2a	Active	Inactive	-1.7802	6.18479	8.45855e-28	1.19267e-26
Il36a	Active	Inactive	4.08509	3.5713	9.26547e-28	1.30524e-26
Hyal1	Active	Inactive	3.87686	4.47682	9.40973e-28	1.32433e-26
Dcaf7	Active	Inactive	2.10328	7.32239	9.50857e-28	1.337e-26
Csnk1g3	Active	Inactive	2.06277	7.80868	9.75578e-28	1.3705e-26
Siglece	Active	Inactive	5.1465	5.81566	1.00206e-27	1.4064e-26
1700024G13Rik	Active	Inactive	7.97261	7.11461	1.09305e-27	1.53269e-26
Txndc9	Active	Inactive	1.90813	6.63286	1.11931e-27	1.56806e-26
Heatr9	Active	Inactive	7.1	6.39717	1.12659e-27	1.57681e-26
Hmcn2	Active	Inactive	3.69305	4.76146	1.13625e-27	1.58887e-26
Fam227b	Active	Inactive	3.65927	5.94344	1.15691e-27	1.61627e-26
Tpm4	Active	Inactive	-1.96854	7.62239	1.17171e-27	1.63523e-26
Them4	Active	Inactive	4.14423	5.7748	1.17263e-27	1.63523e-26
C2cd2	Active	Inactive	2.32735	5.02306	1.19493e-27	1.66479e-26
Fam228a	Active	Inactive	5.19578	6.07209	1.19659e-27	1.66558e-26
Ogt	Active	Inactive	-2.59199	5.96903	1.2078e-27	1.67965e-26
Lancl1	Active	Inactive	2.24362	7.6952	1.21338e-27	1.68586e-26
Map2	Active	Inactive	3.5276	6.73636	1.25225e-27	1.73828e-26
Eefsec	Active	Inactive	1.87503	7.52442	1.26858e-27	1.75774e-26
Btg2	Active	Inactive	-3.51059	3.36976	1.29331e-27	1.79037e-26
Cfap77	Active	Inactive	3.26751	4.04634	1.42977e-27	1.97749e-26
Hs6st2	Active	Inactive	-5.54457	5.61513	1.44567e-27	1.99584e-26
1700030K09Rik	Active	Inactive	3.81334	4.99491	1.74676e-27	2.40933e-26
Capzb	Active	Inactive	1.90738	8.97213	1.78222e-27	2.45601e-26
Dnajb6	Active	Inactive	2.5777	8.72146	1.84057e-27	2.53412e-26
Hadhb	Active	Inactive	1.81946	6.96454	1.87239e-27	2.5756e-26
Trpc7	Active	Inactive	3.54777	3.61565	1.91438e-27	2.63098e-26
Trank1	Active	Inactive	-1.88859	6.74748	2.3573e-27	3.23676e-26
Pclaf	Active	Inactive	4.41454	5.38126	2.42317e-27	3.3242e-26
Kitlg	Active	Inactive	-2.05661	5.4385	2.57209e-27	3.52532e-26
Synb	Active	Inactive	4.6911	4.61218	2.59506e-27	3.5536e-26
Mbtps1	Active	Inactive	-1.69153	7.13703	2.76108e-27	3.77753e-26
Zbtb38	Active	Inactive	-1.98368	5.16563	2.78039e-27	3.80053e-26
Aoah	Active	Inactive	4.48356	3.66161	2.95732e-27	4.03875e-26
Aopep	Active	Inactive	2.12863	6.47953	3.09181e-27	4.21863e-26
Gimap6	Active	Inactive	-2.465	5.7684	3.21602e-27	4.38418e-26
Wdr27	Active	Inactive	4.1194	6.03211	3.32794e-27	4.53268e-26
Fam13a	Active	Inactive	-3.40821	3.40129	3.3816e-27	4.60164e-26
Fcgr1	Active	Inactive	4.25111	5.45152	3.51543e-27	4.77947e-26
Olfr161	Active	Inactive	6.64692	5.38177	3.65597e-27	4.9661e-26
Pcgf1	Active	Inactive	1.99394	6.68117	3.74812e-27	5.08673e-26
Srl	Active	Inactive	6.06671	3.53492	3.77062e-27	5.1127e-26
Pax2	Active	Inactive	4.752	3.32127	3.92657e-27	5.31942e-26
Il6st	Active	Inactive	-2.07588	6.02002	4.17154e-27	5.64626e-26
Ltbp4	Active	Inactive	-3.03008	7.38839	4.26555e-27	5.76835e-26
Pou5f2	Active	Inactive	4.14939	4.05665	4.8195e-27	6.51168e-26
Chpt1	Active	Inactive	1.98635	7.75724	4.89681e-27	6.61026e-26
Hpcal4	Active	Inactive	4.56331	2.66265	4.96536e-27	6.69685e-26
Psmd13	Active	Inactive	2.11116	8.00353	5.46335e-27	7.36196e-26
Tnrc18	Active	Inactive	-2.76518	6.59534	5.65927e-27	7.61921e-26
Cyb5r2	Active	Inactive	4.94165	5.47915	5.67525e-27	7.63396e-26
Ift74	Active	Inactive	2.17981	7.14418	5.82894e-27	7.83376e-26
Rap2c	Active	Inactive	-2.16862	4.95007	5.84134e-27	7.84349e-26
Slc39a3	Active	Inactive	1.96536	5.23508	5.84797e-27	7.84547e-26
Tent5c	Active	Inactive	3.96469	8.24927	5.87686e-27	7.87727e-26
Dhrs7b	Active	Inactive	2.57513	7.25708	6.1129e-27	8.18644e-26
Slc46a2	Active	Inactive	6.07081	2.75469	6.15516e-27	8.23577e-26
Tktl2	Active	Inactive	3.90732	4.77233	6.2152e-27	8.3088e-26
Klhl41	Active	Inactive	4.99338	2.9946	6.50668e-27	8.69082e-26
Gabbr2	Active	Inactive	5.19625	5.38772	6.58845e-27	8.79232e-26
Cdk10	Active	Inactive	2.23832	6.69825	6.63949e-27	8.85265e-26
Brms1	Active	Inactive	1.89568	6.26784	6.65125e-27	8.86056e-26
Ggh	Active	Inactive	2.0322	6.19089	6.90124e-27	9.18554e-26
Cryba2	Active	Inactive	4.29052	3.95408	7.06816e-27	9.39948e-26
Sugp2	Active	Inactive	2.03779	6.81153	7.60204e-27	1.01006e-25
Kcnh5	Active	Inactive	6.78086	2.82421	7.85304e-27	1.0425e-25
Zfp397	Active	Inactive	2.13065	5.82854	8.19703e-27	1.08721e-25
Vasn	Active	Inactive	-2.7357	5.50015	8.23115e-27	1.09079e-25
Ano6	Active	Inactive	-2.16328	6.10317	8.33084e-27	1.10266e-25
Hnf4g	Active	Inactive	4.22028	2.71185	8.38712e-27	1.10856e-25
Rab28	Active	Inactive	1.97079	6.58513	8.61721e-27	1.13798e-25
Bcl11a	Active	Inactive	3.44634	5.32412	8.652e-27	1.14158e-25
Prpsap1	Active	Inactive	1.936	7.65259	8.74858e-27	1.15333e-25
Strada	Active	Inactive	2.11829	6.92226	9.66258e-27	1.27271e-25
Cacna1i	Active	Inactive	3.69259	3.69689	9.83323e-27	1.29407e-25
Ywhag	Active	Inactive	-1.72134	6.70998	9.98589e-27	1.31302e-25
Kdm4d	Active	Inactive	1.92543	6.78849	1.01846e-26	1.338e-25
Anxa11	Active	Inactive	-2.11367	6.21529	1.02571e-26	1.34635e-25
Zfp597	Active	Inactive	2.5315	6.61059	1.03198e-26	1.35341e-25
Olfr1396	Active	Inactive	10.8526	1.28476	1.0698e-26	1.4018e-25
Slc7a3	Active	Inactive	3.28171	4.15899	1.12515e-26	1.47307e-25
Cd81	Active	Inactive	-1.9401	7.28317	1.1343e-26	1.48377e-25
Cfap54	Active	Inactive	2.5728	5.14796	1.1401e-26	1.49008e-25
Ggta1l1	Active	Inactive	7.6919	2.31048	1.21369e-26	1.58489e-25
Myorg	Active	Inactive	3.81185	4.65178	1.3014e-26	1.69797e-25
Dhx16	Active	Inactive	2.0767	7.31353	1.31761e-26	1.71764e-25
Ripk4	Active	Inactive	-2.44818	5.07257	1.4218e-26	1.85187e-25
Znf148	Active	Inactive	-1.78646	7.42518	1.52712e-26	1.98734e-25
Rbpms2	Active	Inactive	1.98914	5.2209	1.53965e-26	2.00194e-25
Prkcz	Active	Inactive	2.60313	6.02152	1.5917e-26	2.06784e-25
Ggn	Active	Inactive	6.60061	7.09582	1.63879e-26	2.12721e-25
D1Pas1	Active	Inactive	2.94645	7.8114	1.66029e-26	2.15328e-25
Snx3	Active	Inactive	1.71956	8.01187	1.66477e-26	2.15724e-25
Tbc1d32	Active	Inactive	2.40427	4.81951	1.69339e-26	2.19246e-25
Ccdc134	Active	Inactive	2.03151	5.17369	1.70227e-26	2.20209e-25
Il11	Active	Inactive	4.67952	2.4623	1.72235e-26	2.22616e-25
Gm17359	Active	Inactive	9.15665	5.60326	1.77923e-26	2.29773e-25
Gm973	Active	Inactive	5.1342	4.58587	1.84267e-26	2.37764e-25
Bok	Active	Inactive	-2.19542	5.57273	1.87383e-26	2.41579e-25
Mat1a	Active	Inactive	5.29293	2.96619	1.87969e-26	2.4213e-25
Atp6v1c1	Active	Inactive	1.95109	7.09731	1.8877e-26	2.42956e-25
Ccdc92	Active	Inactive	2.9474	7.84809	1.91557e-26	2.46334e-25
Spred2	Active	Inactive	-2.67769	6.34488	1.99324e-26	2.56105e-25
Camkmt	Active	Inactive	3.44288	4.12899	2.0517e-26	2.63394e-25
Dctn2	Active	Inactive	1.94862	8.3294	2.14181e-26	2.7473e-25
Cdr2	Active	Inactive	2.73588	6.80817	2.18043e-26	2.79448e-25
Gpr37	Active	Inactive	-2.04487	5.18514	2.25074e-26	2.88216e-25
Rsph10b	Active	Inactive	4.29491	4.84058	2.3457e-26	3.00123e-25
Tlx1	Active	Inactive	5.27757	4.05724	2.38998e-26	3.05531e-25
Septin10	Active	Inactive	2.62154	8.08313	2.55041e-26	3.25767e-25
Akr1e2	Active	Inactive	1.85626	5.62985	2.79143e-26	3.56253e-25
Ctnnd1	Active	Inactive	-1.71552	6.35095	2.82062e-26	3.59676e-25
Ski	Active	Inactive	-2.22666	5.76717	2.87991e-26	3.66929e-25
1700094D03Rik	Active	Inactive	6.69381	6.0672	3.13228e-26	3.98749e-25
Lmntd2	Active	Inactive	6.39074	6.61479	3.21779e-26	4.08949e-25
Tnks	Active	Inactive	2.44431	8.07838	3.333e-26	4.23238e-25
Lrguk	Active	Inactive	3.81091	3.96941	3.44497e-26	4.37092e-25
Olfr354	Active	Inactive	8.62435	5.23693	3.5511e-26	4.50182e-25
Ccdc189	Active	Inactive	4.24198	6.6006	3.75035e-26	4.75044e-25
Gm39566	Active	Inactive	7.75354	3.83764	3.82432e-26	4.84011e-25
Znf367	Active	Inactive	3.02134	5.29109	3.88307e-26	4.91037e-25
Birc3	Active	Inactive	-2.16712	5.11302	4.29628e-26	5.42838e-25
Dnaaf3	Active	Inactive	5.19119	4.82657	4.31387e-26	5.44608e-25
Psca	Active	Inactive	3.7109	3.63023	4.43518e-26	5.59458e-25
Parvb	Active	Inactive	-1.90539	5.84747	4.44128e-26	5.59763e-25
Gusb	Active	Inactive	2.59774	7.34688	4.47799e-26	5.63923e-25
Pkd2l1	Active	Inactive	2.58818	4.2514	4.49633e-26	5.65763e-25
Exd1	Active	Inactive	3.21394	6.25843	4.54602e-26	5.71542e-25
Ralgps2	Active	Inactive	2.31911	7.92976	4.60712e-26	5.78746e-25
Crim1	Active	Inactive	-2.16999	4.91776	4.62606e-26	5.80645e-25
Acsl4	Active	Inactive	-1.9348	6.95748	4.87929e-26	6.11924e-25
Tram2	Active	Inactive	3.32839	5.49918	4.95371e-26	6.20745e-25
Kif3c	Active	Inactive	2.55246	6.6464	5.01584e-26	6.28013e-25
Tjp2	Active	Inactive	-1.85425	6.30593	5.07049e-26	6.34333e-25
Klhl3	Active	Inactive	2.33967	4.46777	5.20652e-26	6.50815e-25
Spryd7	Active	Inactive	1.79708	6.65831	5.77543e-26	7.21335e-25
Vhl	Active	Inactive	1.95492	7.68233	5.79961e-26	7.23761e-25
Sgca	Active	Inactive	5.18877	5.63852	6.10244e-26	7.60405e-25
Amz2	Active	Inactive	3.11833	9.12051	6.10325e-26	7.60405e-25
Syce1l	Active	Inactive	7.32232	6.19509	6.269e-26	7.80416e-25
Ap3m2	Active	Inactive	2.51746	4.48219	6.54233e-26	8.13111e-25
Mpeg1	Active	Inactive	-2.99243	4.4902	6.86607e-26	8.52649e-25
Tusc3	Active	Inactive	2.04404	7.13242	6.89683e-26	8.5577e-25
Rasal1	Active	Inactive	-2.40125	5.24714	6.97192e-26	8.64382e-25
Foxj1	Active	Inactive	3.32609	4.3723	7.0961e-26	8.79061e-25
Dcn	Active	Inactive	-3.61311	7.81567	7.69228e-26	9.52138e-25
Faf1	Active	Inactive	2.60141	9.45853	8.00763e-26	9.90367e-25
Pkig	Active	Inactive	1.96974	7.93024	8.16172e-26	1.0086e-24
Pard3b	Active	Inactive	-2.01071	5.22902	8.21045e-26	1.0138e-24
Lcorl	Active	Inactive	1.92319	5.63645	8.33979e-26	1.02894e-24
Ift140	Active	Inactive	2.13549	7.10679	8.4169e-26	1.03761e-24
Ptchd3	Active	Inactive	4.33385	5.7355	8.72749e-26	1.07502e-24
Arid5a	Active	Inactive	-3.92135	2.98712	8.92966e-26	1.09903e-24
Prcp	Active	Inactive	2.05864	6.3152	8.9584e-26	1.10168e-24
Iqca1	Active	Inactive	4.57051	4.18342	9.18367e-26	1.12847e-24
Fmnl2	Active	Inactive	-1.83303	6.34846	9.20109e-26	1.1297e-24
Grb2	Active	Inactive	-1.85819	5.53757	9.53956e-26	1.17031e-24
Znf48	Active	Inactive	-1.98099	5.35207	1.01127e-25	1.23962e-24
Shisa5	Active	Inactive	-1.93793	5.66321	1.05194e-25	1.28843e-24
Stpg1	Active	Inactive	6.92932	5.66917	1.07578e-25	1.31658e-24
Agtr2	Active	Inactive	-4.69364	3.40401	1.10489e-25	1.35111e-24
Ccdc24	Active	Inactive	4.16256	4.9779	1.15172e-25	1.40725e-24
Kdm5d	Active	Inactive	-2.61638	6.87635	1.19736e-25	1.46184e-24
Cep95	Active	Inactive	2.09576	5.03887	1.20152e-25	1.46574e-24
Asnsd1	Active	Inactive	2.82348	9.20789	1.22219e-25	1.48976e-24
Snx18	Active	Inactive	-1.89323	5.52884	1.28861e-25	1.56946e-24
Cdkn1b	Active	Inactive	-3.0234	5.83621	1.34885e-25	1.64151e-24
Znf462	Active	Inactive	-3.16188	4.02036	1.38214e-25	1.68069e-24
Agap1	Active	Inactive	-1.58276	6.50087	1.40709e-25	1.70965e-24
Psen1	Active	Inactive	2.2914	7.40571	1.44256e-25	1.75135e-24
Actn1	Active	Inactive	-2.65853	5.04713	1.51944e-25	1.84322e-24
Ggt5	Active	Inactive	-2.88774	4.84067	1.55728e-25	1.88761e-24
Atp8b5	Active	Inactive	2.82705	5.68611	1.6267e-25	1.97019e-24
Ankrd45	Active	Inactive	6.13577	3.71423	1.68355e-25	2.03741e-24
Pnma1	Active	Inactive	2.88392	4.31886	1.68813e-25	2.04134e-24
F11r	Active	Inactive	-1.83531	6.67485	1.71685e-25	2.07441e-24
Thrb	Active	Inactive	3.51515	4.40331	1.75079e-25	2.11374e-24
Cib1	Active	Inactive	2.7387	7.64448	1.79302e-25	2.16301e-24
Tmem176b	Active	Inactive	2.9228	7.43216	1.80108e-25	2.17101e-24
Klhdc10	Active	Inactive	1.81419	7.3097	1.90626e-25	2.29597e-24
Dhrs11	Active	Inactive	2.55284	6.95581	1.94958e-25	2.34629e-24
Mstn	Active	Inactive	6.75007	4.43861	1.96142e-25	2.35866e-24
Nutm2	Active	Inactive	5.32533	2.5934	1.98112e-25	2.38048e-24
Igf2bp2	Active	Inactive	2.24171	6.06486	1.98746e-25	2.38621e-24
Grn	Active	Inactive	2.81085	7.91204	2.09363e-25	2.5117e-24
Fads6	Active	Inactive	-3.22593	4.7824	2.11737e-25	2.53817e-24
Axin2	Active	Inactive	-2.42291	5.24729	2.22496e-25	2.66504e-24
Rcor3	Active	Inactive	2.59609	5.83777	2.43652e-25	2.91615e-24
Avpr1a	Active	Inactive	-5.0686	3.02485	2.48857e-25	2.9761e-24
Mdm2	Active	Inactive	1.67232	7.15453	2.60737e-25	3.11573e-24
Numbl	Active	Inactive	1.85114	5.27199	2.76725e-25	3.30418e-24
Hspa12b	Active	Inactive	-2.27968	4.6999	2.81408e-25	3.35746e-24
Nfkb1	Active	Inactive	-2.18914	4.86452	2.88842e-25	3.44345e-24
Kcnmb4	Active	Inactive	2.70177	3.97435	3.05247e-25	3.63617e-24
Rabl2	Active	Inactive	1.92611	6.57481	3.08169e-25	3.6681e-24
Olfr17	Active	Inactive	10.7315	1.16351	3.32016e-25	3.94621e-24
Clstn2	Active	Inactive	3.52313	3.34954	3.32053e-25	3.94621e-24
Dhrs7	Active	Inactive	-2.45552	5.60267	3.40183e-25	4.03757e-24
Mylip	Active	Inactive	-2.59266	4.26366	3.40272e-25	4.03757e-24
Bhlhe40	Active	Inactive	-2.5065	4.43956	3.42891e-25	4.06547e-24
Ptpn20	Active	Inactive	4.06844	5.83236	3.49262e-25	4.13778e-24
Htra3	Active	Inactive	-2.87431	6.12075	3.50517e-25	4.14942e-24
Sftpd	Active	Inactive	5.27936	3.43968	3.60748e-25	4.26721e-24
Itgav	Active	Inactive	-2.74705	4.73796	3.62446e-25	4.28397e-24
Cap2	Active	Inactive	3.46861	5.56931	3.78476e-25	4.46995e-24
Gga3	Active	Inactive	1.67866	5.90214	3.95071e-25	4.66233e-24
Dll3	Active	Inactive	5.14048	7.52966	3.99018e-25	4.70525e-24
Cdh10	Active	Inactive	7.30036	6.03579	4.07605e-25	4.80279e-24
Sltm	Active	Inactive	1.81772	7.15424	4.1075e-25	4.83609e-24
Bmpr2	Active	Inactive	-2.49845	5.13759	4.29905e-25	5.05771e-24
Sema4b	Active	Inactive	-2.61306	4.40151	4.81635e-25	5.66191e-24
Pcdhb14	Active	Inactive	2.3044	6.41696	5.44393e-25	6.38979e-24
Mroh2a	Active	Inactive	3.01861	6.40984	5.51309e-25	6.46292e-24
Ccdc158	Active	Inactive	3.94223	7.0377	5.51474e-25	6.46292e-24
Htr3a	Active	Inactive	4.97899	3.56104	5.53055e-25	6.47275e-24
Mroh8	Active	Inactive	4.9376	5.98426	5.5324e-25	6.47275e-24
Ctsa	Active	Inactive	-1.73999	6.01074	5.53591e-25	6.47275e-24
Map4k4	Active	Inactive	-1.79708	5.60521	5.93739e-25	6.93684e-24
Iqgap2	Active	Inactive	2.7394	7.84194	6.00737e-25	7.01321e-24
Tlr4	Active	Inactive	-2.97068	3.86975	6.06195e-25	7.0715e-24
Pah	Active	Inactive	4.7534	4.82856	6.12321e-25	7.13749e-24
Entpd1	Active	Inactive	2.8124	7.48684	6.29415e-25	7.33112e-24
Mtfr1l	Active	Inactive	1.92959	8.71547	6.43271e-25	7.48676e-24
Tmem38a	Active	Inactive	-2.39077	4.6411	6.6723e-25	7.75968e-24
Hsh2d	Active	Inactive	4.92337	2.86228	7.03034e-25	8.16981e-24
Mgst1	Active	Inactive	-1.60174	6.45893	7.77746e-25	9.03112e-24
Acrbp	Active	Inactive	6.29914	9.09275	7.92908e-25	9.20016e-24
Ptdss1	Active	Inactive	1.89111	6.44962	8.15962e-25	9.46043e-24
Fank1	Active	Inactive	5.81078	8.60389	8.26304e-25	9.57276e-24
Plekhg3	Active	Inactive	-1.98426	5.30936	8.2691e-25	9.57276e-24
H2ap	Active	Inactive	9.43681	7.94939	8.56204e-25	9.90434e-24
Asic5	Active	Inactive	6.85352	5.22414	8.65882e-25	1.00087e-23
Sema3c	Active	Inactive	-2.05426	6.0326	9.03383e-25	1.04263e-23
Hras	Active	Inactive	1.78213	6.95073	9.09337e-25	1.0487e-23
Cchcr1	Active	Inactive	2.98301	7.47242	9.18653e-25	1.05864e-23
Kiaa0895	Active	Inactive	4.98544	7.66976	9.31632e-25	1.07279e-23
Nyap2	Active	Inactive	7.64923	1.97109	9.77661e-25	1.12494e-23
Ptges	Active	Inactive	-3.30817	4.05757	9.79191e-25	1.12585e-23
Sqstm1	Active	Inactive	-1.88134	7.73112	1.03413e-24	1.18722e-23
Zfp217	Active	Inactive	1.85412	8.31184	1.03745e-24	1.19013e-23
Sema6c	Active	Inactive	-1.92378	6.99383	1.0809e-24	1.23904e-23
Macrod2	Active	Inactive	2.32971	5.72561	1.0872e-24	1.24532e-23
Magt1	Active	Inactive	-2.40375	5.03206	1.10608e-24	1.266e-23
Grik5	Active	Inactive	2.63988	4.91826	1.1226e-24	1.28393e-23
Sp4	Active	Inactive	-1.90714	5.50636	1.21247e-24	1.38568e-23
Chit1	Active	Inactive	11.3774	1.80922	1.2578e-24	1.43641e-23
Smim19	Active	Inactive	2.09575	6.58615	1.28685e-24	1.46848e-23
Ddx3y	Active	Inactive	-1.9827	5.20507	1.34774e-24	1.53681e-23
Dnai2	Active	Inactive	5.04449	6.72403	1.3754e-24	1.56717e-23
Synj2bp	Active	Inactive	1.96973	6.49406	1.40235e-24	1.59668e-23
Axl	Active	Inactive	-2.19765	6.92227	1.42032e-24	1.61594e-23
Kcns1	Active	Inactive	-3.68785	3.19207	1.44107e-24	1.63832e-23
Fbxo15	Active	Inactive	2.14096	5.75297	1.44387e-24	1.64028e-23
Parpbp	Active	Inactive	4.27664	5.10207	1.44961e-24	1.64556e-23
Gata4	Active	Inactive	-2.55573	5.26311	1.4855e-24	1.68504e-23
Mtx2	Active	Inactive	2.04766	7.85827	1.51207e-24	1.71391e-23
Pusl1	Active	Inactive	2.58715	5.94226	1.55788e-24	1.76452e-23
Ntn4	Active	Inactive	-2.51064	6.87822	1.63171e-24	1.84677e-23
Stambp	Active	Inactive	2.00711	5.46641	1.6697e-24	1.88835e-23
Lipc	Active	Inactive	7.87242	3.53666	1.69924e-24	1.92033e-23
Myo18b	Active	Inactive	4.08518	5.53497	1.71317e-24	1.93463e-23
Plaat5	Active	Inactive	6.82658	8.56608	1.77026e-24	1.99762e-23
Klf3	Active	Inactive	-3.03792	3.97159	1.80937e-24	2.04023e-23
Slc40a1	Active	Inactive	-2.52029	4.80437	1.89458e-24	2.13474e-23
Stfa3	Active	Inactive	11.5668	1.99688	1.98654e-24	2.23669e-23
Pkhd1	Active	Inactive	5.01683	4.20744	2.03036e-24	2.28435e-23
Reep5	Active	Inactive	-1.63875	6.89676	2.1545e-24	2.42222e-23
4933405L10Rik	Active	Inactive	3.89357	4.63591	2.16163e-24	2.42836e-23
Scrn2	Active	Inactive	-2.29375	5.46754	2.16316e-24	2.42836e-23
Sumo1	Active	Inactive	1.69846	8.02099	2.22932e-24	2.50078e-23
Tns1	Active	Inactive	1.79787	6.24521	2.28424e-24	2.5605e-23
Atg9a	Active	Inactive	2.55181	6.6416	2.31597e-24	2.59416e-23
Hif1a	Active	Inactive	-1.99101	6.42887	2.42961e-24	2.71945e-23
Dpyd	Active	Inactive	-2.55511	4.75818	2.43868e-24	2.72759e-23
Tdrd12	Active	Inactive	2.35415	6.05616	2.44273e-24	2.73011e-23
A1cf	Active	Inactive	5.84493	3.62714	2.60393e-24	2.90813e-23
Sptan1	Active	Inactive	-1.90537	8.46338	2.68124e-24	2.99228e-23
Cdkn3	Active	Inactive	3.36322	7.45538	2.70635e-24	3.01808e-23
Grifin	Active	Inactive	6.11977	3.25981	2.71213e-24	3.02231e-23
Pomt2	Active	Inactive	1.86278	6.10517	2.73447e-24	3.04498e-23
Sstr3	Active	Inactive	-4.01328	3.43732	2.77295e-24	3.08557e-23
Pard6b	Active	Inactive	-2.17287	5.02153	2.7823e-24	3.09371e-23
Kiaa0556	Active	Inactive	2.20457	5.07507	2.79541e-24	3.10601e-23
Msra	Active	Inactive	2.78765	5.92107	2.9338e-24	3.25739e-23
Dnah1	Active	Inactive	2.47053	5.88584	2.9433e-24	3.26555e-23
Scara5	Active	Inactive	-2.1284	7.21264	2.97336e-24	3.29651e-23
Gmcl2	Active	Inactive	2.56236	5.97168	3.03137e-24	3.35837e-23
Rad21	Active	Inactive	-1.99804	7.32092	3.04477e-24	3.37076e-23
Irf2bpl	Active	Inactive	-2.20576	4.90406	3.10187e-24	3.43147e-23
Morn2	Active	Inactive	5.56141	9.06107	3.15977e-24	3.49298e-23
Plbd1	Active	Inactive	2.8126	4.96593	3.25516e-24	3.59582e-23
Acan	Active	Inactive	5.50609	4.34268	3.29265e-24	3.63459e-23
Ceacam10	Active	Inactive	5.73539	2.95101	3.31775e-24	3.65963e-23
Cep41	Active	Inactive	3.15918	6.52677	3.41036e-24	3.75906e-23
Tbc1d21	Active	Inactive	9.1258	8.42856	3.58484e-24	3.94852e-23
Plp2	Active	Inactive	-2.26557	4.29065	4.12502e-24	4.53364e-23
4930524B15Rik	Active	Inactive	5.23296	5.91938	4.14596e-24	4.55337e-23
Gcnt3	Active	Inactive	4.54063	4.90935	4.29875e-24	4.71777e-23
Tcte3	Active	Inactive	4.6915	5.44378	4.90689e-24	5.37742e-23
Atp2b3	Active	Inactive	-1.90306	6.54842	5.58181e-24	6.11264e-23
Trim69	Active	Inactive	5.32259	6.39566	5.61966e-24	6.14966e-23
Clasp2	Active	Inactive	-1.61806	5.92511	5.6488e-24	6.17711e-23
Actl9	Active	Inactive	9.2308	7.84828	5.65355e-24	6.17786e-23
Casq1	Active	Inactive	3.67027	3.48762	5.70237e-24	6.22673e-23
Lfng	Active	Inactive	-3.76045	4.01913	5.8912e-24	6.4283e-23
Vdac3	Active	Inactive	1.80631	8.30325	5.9446e-24	6.48191e-23
Ubqln1	Active	Inactive	2.28497	8.62509	6.03465e-24	6.57538e-23
Odc1	Active	Inactive	2.08726	8.17629	6.20116e-24	6.75198e-23
Nrk	Active	Inactive	-2.33604	4.67831	6.24009e-24	6.78951e-23
Faim	Active	Inactive	2.50235	7.75238	6.31055e-24	6.86099e-23
Sirt3	Active	Inactive	1.89086	6.6034	6.31481e-24	6.86099e-23
Gramd2a	Active	Inactive	2.23747	8.54336	6.42188e-24	6.96735e-23
Mxra7	Active	Inactive	-2.58402	6.75685	6.75022e-24	7.31836e-23
Plekhd1	Active	Inactive	5.41609	3.73145	6.77893e-24	7.34425e-23
Slc17a2	Active	Inactive	11.467	1.89695	6.92862e-24	7.50107e-23
Nudt18	Active	Inactive	4.30007	7.26153	6.9538e-24	7.52298e-23
Nme9	Active	Inactive	5.41927	5.74833	7.47021e-24	8.07077e-23
Fosl2	Active	Inactive	-3.31938	4.63103	7.47077e-24	8.07077e-23
Jkamp	Active	Inactive	1.94885	6.46434	7.5094e-24	8.10673e-23
Gab1	Active	Inactive	-2.52324	5.51871	7.53811e-24	8.13196e-23
Ager	Active	Inactive	3.65387	4.38164	7.65186e-24	8.24881e-23
Krt87	Active	Inactive	12.4105	2.84237	7.85409e-24	8.46082e-23
Usp25	Active	Inactive	2.3611	7.04289	7.87379e-24	8.47604e-23
Pak1	Active	Inactive	-1.92972	6.3317	8.07564e-24	8.68718e-23
Gatm	Active	Inactive	-1.87217	8.38999	8.11884e-24	8.72746e-23
Cited2	Active	Inactive	-2.61933	4.439	8.28704e-24	8.90198e-23
Asb15	Active	Inactive	4.30501	4.88406	8.72943e-24	9.37057e-23
Shmt1	Active	Inactive	2.61628	7.00459	8.74893e-24	9.38488e-23
Necap2	Active	Inactive	1.63425	6.93761	1.01625e-23	1.08935e-22
Psd	Active	Inactive	1.80991	6.83976	1.03713e-23	1.11095e-22
Wfdc3	Active	Inactive	5.63784	6.08183	1.0887e-23	1.16537e-22
Zdhhc4	Active	Inactive	2.87298	7.04739	1.1531e-23	1.23344e-22
Csnk2a2	Active	Inactive	1.59827	7.48098	1.21856e-23	1.30254e-22
Lmbr1l	Active	Inactive	1.84005	7.4951	1.22608e-23	1.30965e-22
Tcte1	Active	Inactive	5.38911	5.89081	1.25816e-23	1.34298e-22
Maml3	Active	Inactive	-3.05569	4.2743	1.26372e-23	1.34796e-22
Ulk2	Active	Inactive	1.9441	7.32182	1.30912e-23	1.39542e-22
Ift122	Active	Inactive	2.48825	6.76466	1.33281e-23	1.41967e-22
Pcnx1	Active	Inactive	1.87858	9.09663	1.38665e-23	1.47599e-22
Ccdc40	Active	Inactive	4.81255	6.57914	1.43974e-23	1.53142e-22
Insr	Active	Inactive	-2.24401	7.02881	1.46538e-23	1.5576e-22
Jup	Active	Inactive	1.86906	6.60142	1.48676e-23	1.57922e-22
Zcchc4	Active	Inactive	2.05943	4.86225	1.51359e-23	1.60661e-22
Cfap221	Active	Inactive	5.33374	5.65225	1.53634e-23	1.62962e-22
Ltbp3	Active	Inactive	-2.21855	5.22432	1.57601e-23	1.67052e-22
Pfkfb2	Active	Inactive	-2.19461	6.17656	1.62772e-23	1.72414e-22
Tmem63c	Active	Inactive	3.37635	3.50456	1.64333e-23	1.73946e-22
Gdi1	Active	Inactive	-1.70653	6.6195	1.66383e-23	1.75993e-22
Fez1	Active	Inactive	3.1631	5.82813	1.70991e-23	1.80742e-22
Rin1	Active	Inactive	5.14146	4.10225	1.74379e-23	1.84194e-22
Coq8a	Active	Inactive	-2.12314	5.27289	1.78213e-23	1.88114e-22
Txndc5	Active	Inactive	-1.6668	6.77092	1.818e-23	1.91767e-22
Tsnaxip1	Active	Inactive	5.26182	5.1489	1.82596e-23	1.92473e-22
Hdx	Active	Inactive	4.78015	1.87955	1.85424e-23	1.95318e-22
Tprg1l	Active	Inactive	1.57784	7.55913	1.86344e-23	1.96152e-22
Kif6	Active	Inactive	2.89998	4.38383	1.89829e-23	1.99682e-22
Pex11b	Active	Inactive	1.5852	6.31136	1.9956e-23	2.09773e-22
Ube2e2	Active	Inactive	-1.57867	6.36128	2.0768e-23	2.18158e-22
Fut1	Active	Inactive	3.7742	2.55949	2.18246e-23	2.29099e-22
Vamp8	Active	Inactive	-1.66479	5.84561	2.18622e-23	2.29334e-22
Rnf130	Active	Inactive	-1.80747	6.06066	2.31198e-23	2.4236e-22
Mtarc2	Active	Inactive	-1.76761	6.25034	2.45585e-23	2.57263e-22
Polr3c	Active	Inactive	1.74179	5.8266	2.48262e-23	2.59888e-22
9930012K11Rik	Active	Inactive	3.23954	4.96468	2.57185e-23	2.6886e-22
Serping1	Active	Inactive	-3.13576	5.68169	2.62782e-23	2.74521e-22
Tctn1	Active	Inactive	1.70666	5.36885	2.66634e-23	2.78355e-22
Stat3	Active	Inactive	-1.6817	5.86999	2.74774e-23	2.86655e-22
Ca1	Active	Inactive	6.69975	8.60339	2.85126e-23	2.9725e-22
Scyl2	Active	Inactive	1.61067	7.11068	3.46002e-23	3.60221e-22
Samd4b	Active	Inactive	1.70915	7.17917	3.63279e-23	3.77949e-22
Pon2	Active	Inactive	-1.80593	5.17739	3.8717e-23	4.0253e-22
Stt3b	Active	Inactive	2.13517	8.3941	3.91532e-23	4.06786e-22
Pgam1	Active	Inactive	-1.80316	7.89862	3.93653e-23	4.08711e-22
Hdac1	Active	Inactive	1.76934	8.9656	3.97998e-23	4.12658e-22
Slc39a1	Active	Inactive	-1.68876	5.89101	3.98608e-23	4.13009e-22
Mogat1	Active	Inactive	4.93239	4.0473	4.22618e-23	4.37586e-22
Rims1	Active	Inactive	2.0895	6.83207	4.22904e-23	4.37586e-22
Usp49	Active	Inactive	2.16862	5.56703	4.29845e-23	4.44465e-22
Oscp1	Active	Inactive	4.6848	7.08707	4.40229e-23	4.54893e-22
Cyp4f13	Active	Inactive	-2.02074	6.20853	4.51214e-23	4.65928e-22
Tns2	Active	Inactive	-2.56005	5.36204	4.79853e-23	4.95164e-22
Slc4a7	Active	Inactive	1.81671	6.53034	4.87861e-23	5.03086e-22
Synj2	Active	Inactive	1.91697	6.97431	4.89372e-23	5.04302e-22
Osbpl10	Active	Inactive	2.69823	8.31701	5.2052e-23	5.36037e-22
2610028H24Rik	Active	Inactive	3.55979	3.58451	5.24978e-23	5.40262e-22
Ahcyl2	Active	Inactive	2.4161	6.75489	5.34423e-23	5.49609e-22
Nfe2l1	Active	Inactive	-1.53239	6.86853	5.50896e-23	5.66168e-22
Fgfr3	Active	Inactive	-2.11964	7.93617	5.59087e-23	5.74197e-22
Ddx52	Active	Inactive	1.67366	5.60804	5.80863e-23	5.96159e-22
Stk19	Active	Inactive	1.66133	6.04315	5.93492e-23	6.0871e-22
Ap4m1	Active	Inactive	2.131	6.09333	5.97499e-23	6.12406e-22
Foxg1	Active	Inactive	4.52171	3.42455	5.98888e-23	6.13416e-22
Wnt7a	Active	Inactive	3.75925	4.04872	6.00348e-23	6.14497e-22
Coq8b	Active	Inactive	2.05259	6.63874	6.01751e-23	6.15519e-22
Fam83e	Active	Inactive	3.79081	3.27811	6.11062e-23	6.24623e-22
Hus1b	Active	Inactive	3.01565	4.15284	6.15391e-23	6.28625e-22
Adig	Active	Inactive	8.67257	6.98044	6.4175e-23	6.55111e-22
Enc1	Active	Inactive	-1.99434	5.65588	6.44672e-23	6.57652e-22
Ptch1	Active	Inactive	-2.59522	5.33685	6.72041e-23	6.85112e-22
Sec13	Active	Inactive	1.63988	7.21133	6.92459e-23	7.05455e-22
Fndc8	Active	Inactive	8.73458	7.75911	7.19634e-23	7.32649e-22
Slc22a1	Active	Inactive	4.80736	4.49886	7.41881e-23	7.54792e-22
Uqcrq	Active	Inactive	2.01214	9.5367	7.64261e-23	7.77041e-22
Tpte	Active	Inactive	8.14067	2.80241	7.70113e-23	7.82468e-22
Ift81	Active	Inactive	2.01087	5.47751	7.94083e-23	8.06283e-22
Hoxa3	Active	Inactive	3.97963	3.1166	8.65461e-23	8.78172e-22
Creg1	Active	Inactive	-1.70722	5.95974	8.71277e-23	8.83483e-22
Dmrta1	Active	Inactive	-1.63148	5.98486	8.90253e-23	9.02123e-22
Uqcc1	Active	Inactive	1.69975	6.62642	9.08066e-23	9.19561e-22
Suox	Active	Inactive	2.51751	5.15357	9.11499e-23	9.22423e-22
Mkx	Active	Inactive	2.74181	4.52375	9.63785e-23	9.74687e-22
Prss48	Active	Inactive	4.9616	4.91097	9.69249e-23	9.7956e-22
Ccdc114	Active	Inactive	4.83612	8.70293	1.02419e-22	1.0344e-21
Wnt4	Active	Inactive	-2.59608	5.90099	1.02508e-22	1.03461e-21
Zfp36l2	Active	Inactive	-2.57827	4.96935	1.02741e-22	1.03627e-21
Gpr4	Active	Inactive	4.05758	2.39069	1.05443e-22	1.06228e-21
3830406C13Rik	Active	Inactive	3.34021	4.78066	1.05459e-22	1.06228e-21
Boll	Active	Inactive	3.40214	7.90074	1.0574e-22	1.06441e-21
Kcnu1	Active	Inactive	3.03957	5.46899	1.06226e-22	1.06859e-21
Vat1	Active	Inactive	-1.71927	6.46775	1.06356e-22	1.06918e-21
Taf1c	Active	Inactive	2.00758	5.89002	1.07169e-22	1.07665e-21
Tmco5a	Active	Inactive	9.52946	7.55356	1.10269e-22	1.10706e-21
Efnb1	Active	Inactive	-2.12281	4.99798	1.11029e-22	1.11395e-21
Dmd	Active	Inactive	-2.21893	4.81964	1.1573e-22	1.16036e-21
Pld3	Active	Inactive	-2.87392	4.70583	1.21754e-22	1.21995e-21
Itih2	Active	Inactive	4.26444	4.45915	1.26671e-22	1.26838e-21
Dusp3	Active	Inactive	1.82462	5.93467	1.29049e-22	1.29134e-21
Sox12	Active	Inactive	-2.28781	5.4633	1.29318e-22	1.29318e-21
Prss38	Active	Inactive	4.45586	5.34095	1.34295e-22	1.34119e-21
Pde1b	Active	Inactive	2.37261	4.88873	1.35467e-22	1.352e-21
Ap5b1	Active	Inactive	2.45756	5.34671	1.36168e-22	1.35811e-21
Elovl2	Active	Inactive	1.92214	7.73327	1.42412e-22	1.41945e-21
Togaram1	Active	Inactive	1.82669	6.16789	1.5172e-22	1.51123e-21
Chchd6	Active	Inactive	1.9651	7.23853	1.53405e-22	1.52702e-21
Rtkn2	Active	Inactive	2.4737	5.41308	1.53638e-22	1.52833e-21
Psme3	Active	Inactive	2.59729	7.87354	1.57303e-22	1.56377e-21
Hes1	Active	Inactive	-2.35651	5.17233	1.58868e-22	1.57829e-21
Clip4	Active	Inactive	2.43675	7.4971	1.59383e-22	1.58238e-21
Trappc6a	Active	Inactive	1.64807	6.76258	1.60918e-22	1.59658e-21
Acr	Active	Inactive	5.90489	6.03333	1.68166e-22	1.66739e-21
Psap	Active	Inactive	-1.93288	8.98767	1.70127e-22	1.68575e-21
Sipa1l2	Active	Inactive	1.74295	5.5007	1.70383e-22	1.68719e-21
Ppm1f	Active	Inactive	-1.94099	5.48169	1.71356e-22	1.69571e-21
Upp2	Active	Inactive	5.44899	3.13181	1.74157e-22	1.7223e-21
Apod	Active	Inactive	-2.78755	4.85145	1.78875e-22	1.76781e-21
Ubap1	Active	Inactive	1.51608	6.27279	1.80732e-22	1.78501e-21
Selenop	Active	Inactive	-2.72849	9.17075	1.82827e-22	1.80453e-21
Creb3l3	Active	Inactive	3.80099	3.32942	1.87104e-22	1.84554e-21
Ackr4	Active	Inactive	-3.72867	3.5952	1.90065e-22	1.87353e-21
Ar	Active	Inactive	-2.47808	4.57798	2.01587e-22	1.98582e-21
Zkscan8	Active	Inactive	-2.39991	5.81766	2.12229e-22	2.0893e-21
Cspp1	Active	Inactive	1.94461	5.69157	2.21456e-22	2.17872e-21
Cenpm	Active	Inactive	2.4596	6.96992	2.31004e-22	2.27119e-21
Zkscan16	Active	Inactive	-2.85854	4.90748	2.3142e-22	2.27381e-21
Donson	Active	Inactive	1.61009	6.29869	2.44719e-22	2.40292e-21
Mpp1	Active	Inactive	-2.45567	4.1834	2.51444e-22	2.46737e-21
Slc16a12	Active	Inactive	4.96864	4.45253	2.57222e-22	2.52244e-21
Ica1	Active	Inactive	2.99932	5.235	2.58811e-22	2.53638e-21
Osr2	Active	Inactive	-2.82872	3.67971	2.62212e-22	2.56806e-21
Trim16	Active	Inactive	3.15055	6.15093	2.73238e-22	2.67432e-21
Hoxb5	Active	Inactive	4.24281	2.65535	2.7663e-22	2.70578e-21
Macf1	Active	Inactive	-1.51855	7.01357	2.92418e-22	2.85836e-21
A2m	Active	Inactive	3.59274	6.33172	2.97924e-22	2.91031e-21
Bcl2l12	Active	Inactive	2.19886	5.36719	3.05837e-22	2.98378e-21
Sec22a	Active	Inactive	2.02009	7.36209	3.17126e-22	3.09193e-21
Zfp438	Active	Inactive	2.65428	5.46823	3.18764e-22	3.1059e-21
Plekha8	Active	Inactive	2.12325	6.67835	3.43043e-22	3.34033e-21
Irs2	Active	Inactive	-3.14372	3.69025	3.51621e-22	3.42167e-21
Cldn1	Active	Inactive	-3.98376	3.18413	3.51882e-22	3.42202e-21
Myo6	Active	Inactive	-2.04342	5.14233	3.68743e-22	3.58369e-21
Il13ra1	Active	Inactive	-2.75398	3.95052	3.76038e-22	3.65225e-21
Otud7b	Active	Inactive	1.87507	6.74999	3.88743e-22	3.77324e-21
Was	Active	Inactive	3.51883	4.42988	3.91961e-22	3.80205e-21
Dnal1	Active	Inactive	2.05506	5.82805	3.98077e-22	3.85891e-21
Bcam	Active	Inactive	-3.21525	5.78599	4.07065e-22	3.94353e-21
Psme1	Active	Inactive	-2.38841	5.72952	4.13179e-22	4.00021e-21
Agtpbp1	Active	Inactive	1.9994	7.39338	4.28429e-22	4.14521e-21
Btbd1	Active	Inactive	1.53359	7.09217	4.82898e-22	4.66924e-21
Kbtbd2	Active	Inactive	-1.75672	5.72644	4.91817e-22	4.75246e-21
Phtf1	Active	Inactive	3.47959	7.43707	4.92203e-22	4.75317e-21
Map3k1	Active	Inactive	-1.94269	6.19263	4.93264e-22	4.76039e-21
Nipal4	Active	Inactive	10.851	1.28658	4.99388e-22	4.81337e-21
Lbh	Active	Inactive	2.98412	7.22522	4.99717e-22	4.8135e-21
Col18a1	Active	Inactive	-2.51431	4.3558	5.37364e-22	5.17285e-21
Mtcl1	Active	Inactive	-1.938	6.17616	5.57117e-22	5.3596e-21
Slc2a5	Active	Inactive	3.79212	6.77466	5.63524e-22	5.41781e-21
Lcn4	Active	Inactive	6.63478	2.68784	5.71451e-22	5.49055e-21
Ift43	Active	Inactive	2.23414	7.33631	5.84022e-22	5.60779e-21
Slc16a9	Active	Inactive	2.89486	5.07312	5.9579e-22	5.71718e-21
Bcl2	Active	Inactive	-2.79121	3.97168	6.00535e-22	5.75908e-21
Mapk15	Active	Inactive	4.40662	4.51809	6.01158e-22	5.76141e-21
Tex22	Active	Inactive	4.41772	4.57414	6.09042e-22	5.83329e-21
Ccdc130	Active	Inactive	1.90613	6.14033	6.60597e-22	6.32309e-21
Zeb2	Active	Inactive	-2.44459	4.32769	6.64134e-22	6.35295e-21
Vgll3	Active	Inactive	4.36002	3.136	6.65397e-22	6.36103e-21
Slc4a1ap	Active	Inactive	1.63125	5.89744	6.66807e-22	6.3705e-21
Csf1	Active	Inactive	-2.90528	3.79238	6.7466e-22	6.44148e-21
Foxo4	Active	Inactive	-1.98277	5.53029	7.07084e-22	6.74681e-21
Sdk1	Active	Inactive	3.01852	5.65344	7.37677e-22	7.03431e-21
Mtmr12	Active	Inactive	1.60089	6.79859	7.41784e-22	7.06903e-21
Bnip3	Active	Inactive	-1.90313	5.58613	7.67788e-22	7.31226e-21
Hipk3	Active	Inactive	2.0848	8.56896	7.73176e-22	7.35897e-21
Hscb	Active	Inactive	-1.82624	5.3066	8.39307e-22	7.9784e-21
Ripor2	Active	Inactive	3.12644	4.44308	8.5374e-22	8.11053e-21
Slco2b1	Active	Inactive	-2.69943	5.40847	8.57816e-22	8.14416e-21
Commd4	Active	Inactive	1.69174	6.00803	8.84542e-22	8.39266e-21
Cdh18	Active	Inactive	5.17616	3.90621	8.92672e-22	8.46451e-21
Gnpat	Active	Inactive	1.94954	7.80724	9.59286e-22	9.09049e-21
Zcchc18	Active	Inactive	-2.00351	7.18898	9.78816e-22	9.26979e-21
Josd1	Active	Inactive	1.65667	6.14864	1.01179e-21	9.57613e-21
Bex3	Active	Inactive	-2.3401	5.70556	1.04131e-21	9.84935e-21
Dpysl2	Active	Inactive	-2.37882	7.8921	1.05329e-21	9.95649e-21
Lgals3bp	Active	Inactive	-1.78635	7.29497	1.07496e-21	1.0155e-20
Lancl2	Active	Inactive	1.58069	5.73108	1.12393e-21	1.0611e-20
Nos2	Active	Inactive	4.08998	3.38066	1.13656e-21	1.07236e-20
Hnrnph2	Active	Inactive	-1.91103	6.01409	1.19375e-21	1.12492e-20
Pias4	Active	Inactive	1.45943	6.219	1.23439e-21	1.1625e-20
Sox9	Active	Inactive	-2.28788	5.23425	1.31409e-21	1.23679e-20
Ehmt1	Active	Inactive	-1.52715	6.60189	1.36281e-21	1.28185e-20
Lin9	Active	Inactive	2.31816	4.5804	1.40193e-21	1.31784e-20
Tssk5	Active	Inactive	3.43667	3.86595	1.40693e-21	1.32171e-20
Fam227a	Active	Inactive	3.85283	3.43638	1.48023e-21	1.38972e-20
Fgd1	Active	Inactive	-1.83677	5.14296	1.53184e-21	1.43639e-20
Gm12248	Active	Inactive	-1.65458	5.46965	1.59705e-21	1.49662e-20
Ceacam5	Active	Inactive	4.86922	3.32557	1.62752e-21	1.52424e-20
Prickle1	Active	Inactive	-2.43709	3.97503	1.67623e-21	1.56792e-20
Hspb9	Active	Inactive	6.64508	9.20736	1.96061e-21	1.83054e-20
Scrt1	Active	Inactive	7.85197	1.58062	1.99413e-21	1.8607e-20
Asah2	Active	Inactive	4.05948	2.64956	2.0014e-21	1.86633e-20
Depdc1a	Active	Inactive	4.80191	2.35582	2.00795e-21	1.8713e-20
R3hcc1l	Active	Inactive	1.71491	5.11695	2.13074e-21	1.98451e-20
Rgs10	Active	Inactive	-2.61211	4.37702	2.15054e-21	2.00173e-20
Rpusd3	Active	Inactive	2.07094	6.39894	2.18535e-21	2.03289e-20
Sec23b	Active	Inactive	1.62179	6.76443	2.2236e-21	2.0672e-20
Asxl2	Active	Inactive	1.47589	6.15411	2.22926e-21	2.0712e-20
F12	Active	Inactive	4.9734	2.25874	2.24564e-21	2.08501e-20
Hoxb9	Active	Inactive	-2.69072	3.81715	2.24688e-21	2.08501e-20
Mllt1	Active	Inactive	1.92708	6.55099	2.28632e-21	2.12033e-20
Icoslg	Active	Inactive	-1.92923	5.13617	2.34143e-21	2.17011e-20
Cep57l1	Active	Inactive	2.70399	5.08966	2.63949e-21	2.44487e-20
Plaat1	Active	Inactive	6.07765	7.08513	2.66961e-21	2.47126e-20
Cmtm7	Active	Inactive	-2.69735	3.60667	2.84451e-21	2.63156e-20
Pomt1	Active	Inactive	2.41414	6.55065	2.86021e-21	2.64447e-20
Dtnb	Active	Inactive	2.02297	7.24749	2.90767e-21	2.68673e-20
Fat4	Active	Inactive	-2.38376	5.67917	3.0164e-21	2.7855e-20
Stbd1	Active	Inactive	3.28493	3.8342	3.09813e-21	2.85923e-20
Gmfg	Active	Inactive	3.95372	6.25686	3.1308e-21	2.88764e-20
Dsp	Active	Inactive	-2.33246	5.47597	3.26745e-21	3.01184e-20
Raph1	Active	Inactive	-2.01868	5.21795	3.33632e-21	3.07346e-20
Dnah11	Active	Inactive	3.09032	4.4116	3.34331e-21	3.07803e-20
Lpin3	Active	Inactive	3.95948	4.77622	3.36621e-21	3.09724e-20
Ybx2	Active	Inactive	4.92192	7.41846	3.41607e-21	3.14122e-20
Casp2	Active	Inactive	-2.33403	4.67238	3.49013e-21	3.20737e-20
Ubl7	Active	Inactive	1.66499	8.24711	3.53325e-21	3.24504e-20
Cnnm1	Active	Inactive	-2.9864	4.14128	3.5703e-21	3.27709e-20
Tmem82	Active	Inactive	5.5083	5.05479	3.62377e-21	3.32416e-20
Acbd7	Active	Inactive	3.39617	4.08752	3.67502e-21	3.36914e-20
Trps1	Active	Inactive	-2.42778	4.12294	3.70588e-21	3.39538e-20
Mov10	Active	Inactive	-1.95722	6.01436	3.73956e-21	3.42417e-20
Trim35	Active	Inactive	-1.93524	5.42333	3.84022e-21	3.51423e-20
Ufsp2	Active	Inactive	1.54022	5.69025	3.9429e-21	3.60385e-20
Tex9	Active	Inactive	2.78223	4.42385	3.95029e-21	3.60844e-20
Ttc30b	Active	Inactive	1.78984	5.75459	4.04483e-21	3.69258e-20
Slc25a33	Active	Inactive	1.74094	5.78411	4.10531e-21	3.74555e-20
Emp1	Active	Inactive	-2.81356	4.93973	4.18144e-21	3.81271e-20
Ssna1	Active	Inactive	1.7019	6.71456	4.35879e-21	3.97204e-20
Ube2f	Active	Inactive	1.52292	6.13545	4.45164e-21	4.05422e-20
Fam171b	Active	Inactive	-5.2796	2.18604	4.46581e-21	4.06469e-20
Mark2	Active	Inactive	1.97608	7.00134	4.61198e-21	4.19522e-20
Prss45	Active	Inactive	4.10112	4.20325	4.66434e-21	4.24031e-20
Slc13a2	Active	Inactive	5.52767	2.76988	4.69417e-21	4.26488e-20
Pdyn	Active	Inactive	-2.50601	4.40471	4.70185e-21	4.2693e-20
Zxdb	Active	Inactive	-3.73382	4.14603	4.81462e-21	4.36908e-20
Tgfb1	Active	Inactive	-1.97263	5.31375	4.92163e-21	4.46353e-20
Nup153	Active	Inactive	1.48888	7.76544	5.26648e-21	4.77344e-20
Ccdc192	Active	Inactive	7.66269	6.0839	5.35556e-21	4.85129e-20
Ppp1r7	Active	Inactive	1.74605	6.35398	5.39635e-21	4.88532e-20
Stk24	Active	Inactive	-1.77125	6.1684	5.58672e-21	5.05465e-20
Tpp1	Active	Inactive	-1.82992	4.90445	5.7193e-21	5.17152e-20
Eva1c	Active	Inactive	3.752	5.91306	5.76847e-21	5.21289e-20
Brsk1	Active	Inactive	2.51233	4.21165	5.92168e-21	5.34816e-20
Dipk2a	Active	Inactive	-2.00684	5.29449	6.00764e-21	5.42257e-20
Nab2	Active	Inactive	-1.73046	5.33791	6.07625e-21	5.48125e-20
Znf250	Active	Inactive	2.05747	4.29018	6.10476e-21	5.5037e-20
Rhag	Active	Inactive	5.80359	2.02241	6.40209e-21	5.76834e-20
Tbl1x	Active	Inactive	-2.04801	4.82875	6.62617e-21	5.96669e-20
Lrrc71	Active	Inactive	5.03708	6.81325	6.76139e-21	6.08485e-20
C1qc	Active	Inactive	-3.41142	5.56611	6.80976e-21	6.12476e-20
Pigm	Active	Inactive	1.76339	5.45352	7.03167e-21	6.31686e-20
She	Active	Inactive	-2.42392	5.55219	7.0547e-21	6.33382e-20
Sh3pxd2b	Active	Inactive	-2.38507	4.43133	7.26626e-21	6.51991e-20
Sbpl	Active	Inactive	9.52962	3.87066	7.27936e-21	6.52781e-20
Nphs1	Active	Inactive	-2.72811	4.2374	7.39156e-21	6.62452e-20
Igsf3	Active	Inactive	-2.05747	4.98452	7.46389e-21	6.68145e-20
Ino80e	Active	Inactive	1.73648	5.30405	7.66449e-21	6.85699e-20
Fancg	Active	Inactive	2.80941	4.54733	7.8524e-21	7.02097e-20
Hmgxb4	Active	Inactive	-1.79807	5.26917	8.06623e-21	7.20792e-20
Znf185	Active	Inactive	2.72322	5.91669	8.1533e-21	7.28145e-20
Stag2	Active	Inactive	-1.98025	5.42091	8.1925e-21	7.31215e-20
Pdgfc	Active	Inactive	-3.2904	3.51764	8.27336e-21	7.37999e-20
Ssbp3	Active	Inactive	-2.10279	6.17592	8.35744e-21	7.44755e-20
Trpm6	Active	Inactive	4.9561	3.62289	8.35889e-21	7.44755e-20
Ttc23	Active	Inactive	2.27766	6.67461	8.43497e-21	7.5072e-20
Arl13a	Active	Inactive	7.69672	5.10776	8.43572e-21	7.5072e-20
Tdrp	Active	Inactive	2.5297	4.85378	8.77646e-21	7.8013e-20
Tex261	Active	Inactive	1.65832	6.21905	8.88936e-21	7.89704e-20
Ppm1k	Active	Inactive	-2.4816	4.66242	8.9163e-21	7.91634e-20
Catsperz	Active	Inactive	6.06579	7.76243	9.00184e-21	7.98762e-20
Mag	Active	Inactive	4.80082	2.71267	9.04371e-21	8.0201e-20
Abcc2	Active	Inactive	3.75644	4.19184	9.11302e-21	8.07684e-20
Cbfb	Active	Inactive	-2.02683	5.33965	9.28083e-21	8.22047e-20
Znf428	Active	Inactive	1.89419	6.68441	9.28589e-21	8.22047e-20
Scpep1	Active	Inactive	-1.77938	5.10871	9.685e-21	8.55884e-20
Entpd4	Active	Inactive	1.39541	6.84183	9.8203e-21	8.67337e-20
Ccdc34	Active	Inactive	1.71294	6.53886	9.87379e-21	8.71554e-20
Cox4i1	Active	Inactive	1.7682	9.92802	9.91391e-21	8.74587e-20
Pacs2	Active	Inactive	1.48851	7.37677	1.0432e-20	9.19762e-20
Spock2	Active	Inactive	-2.16165	7.75294	1.08039e-20	9.51994e-20
Spats1	Active	Inactive	4.11266	4.64433	1.08176e-20	9.52653e-20
Ovol1	Active	Inactive	3.97213	6.10851	1.09824e-20	9.66608e-20
Smim15	Active	Inactive	1.6107	6.4549	1.10285e-20	9.70097e-20
Klf17	Active	Inactive	4.34091	4.33749	1.1797e-20	1.0371e-19
Ccnyl1	Active	Inactive	1.58559	5.86588	1.19573e-20	1.0501e-19
Gnb5	Active	Inactive	-1.76655	4.90268	1.19587e-20	1.0501e-19
Flot2	Active	Inactive	-1.76718	5.36635	1.19801e-20	1.05137e-19
Prdx5	Active	Inactive	1.44258	6.49298	1.21939e-20	1.06952e-19
Carf	Active	Inactive	1.85518	4.89844	1.27114e-20	1.11426e-19
Slc4a2	Active	Inactive	-1.80541	6.14535	1.32329e-20	1.15864e-19
Nono	Active	Inactive	-1.75529	6.52648	1.39066e-20	1.21693e-19
Pank3	Active	Inactive	-1.51336	6.0999	1.40027e-20	1.22463e-19
Akap7	Active	Inactive	-1.83206	5.30448	1.44447e-20	1.26256e-19
Card10	Active	Inactive	-2.29951	5.64024	1.54228e-20	1.34728e-19
Tbc1d9b	Active	Inactive	-1.61529	6.43262	1.58819e-20	1.38659e-19
Iqcn	Active	Inactive	9.11144	6.97361	1.64163e-20	1.43242e-19
Mycbp	Active	Inactive	1.86073	6.83491	1.7127e-20	1.49358e-19
Coa5	Active	Inactive	-1.76137	5.96124	1.72756e-20	1.50567e-19
Gsr	Active	Inactive	-1.73177	5.24237	1.78332e-20	1.55338e-19
Cpne5	Active	Inactive	2.12111	5.33009	1.79824e-20	1.56458e-19
Nxpe3	Active	Inactive	2.23678	5.31241	1.82127e-20	1.58372e-19
Unc80	Active	Inactive	3.88934	3.73049	1.93246e-20	1.67944e-19
1700003E16Rik	Active	Inactive	6.38562	7.95473	1.95504e-20	1.69809e-19
Zcchc12	Active	Inactive	-3.2307	3.95717	1.98234e-20	1.72082e-19
Dcaf10	Active	Inactive	1.54079	5.55436	2.03559e-20	1.76604e-19
Crybg3	Active	Inactive	1.69846	6.07915	2.07906e-20	1.80272e-19
Atp6v1f	Active	Inactive	1.96146	6.81953	2.08846e-20	1.80984e-19
Vwa1	Active	Inactive	-1.77688	5.50951	2.09911e-20	1.81803e-19
Myh9	Active	Inactive	-2.04729	6.24169	2.17125e-20	1.87944e-19
Mbnl3	Active	Inactive	-2.14123	6.08794	2.20108e-20	1.90418e-19
B3glct	Active	Inactive	-1.99819	5.21509	2.21904e-20	1.91863e-19
Smo	Active	Inactive	-2.03521	5.10971	2.26372e-20	1.95614e-19
Lrrc55	Active	Inactive	7.55621	1.24704	2.32047e-20	2.00404e-19
Npc1	Active	Inactive	-1.84809	5.55281	2.41179e-20	2.08173e-19
Brinp1	Active	Inactive	4.95222	2.0261	2.41898e-20	2.08675e-19
Prex2	Active	Inactive	-3.49802	3.60757	2.45229e-20	2.11428e-19
Itm2c	Active	Inactive	-1.97082	7.58665	2.48092e-20	2.13776e-19
Calb1	Active	Inactive	-5.58823	3.4656	2.52965e-20	2.17851e-19
Pkn1	Active	Inactive	-1.59448	6.448	2.60329e-20	2.24066e-19
Qrich2	Active	Inactive	4.49558	8.83021	2.65028e-20	2.27981e-19
Abo	Active	Inactive	2.04469	5.41458	2.76443e-20	2.37666e-19
Znf664	Active	Inactive	-1.50866	6.34848	2.83549e-20	2.43637e-19
Fbxw9	Active	Inactive	2.44461	5.8775	2.9174e-20	2.50534e-19
Pdzd11	Active	Inactive	-1.84899	5.16547	3.00798e-20	2.58131e-19
Carm1	Active	Inactive	1.92204	6.70348	3.00927e-20	2.58131e-19
Rabepk	Active	Inactive	1.80272	6.1909	3.03067e-20	2.59821e-19
Adgrg1	Active	Inactive	-3.63925	6.19097	3.0811e-20	2.63995e-19
Smc1a	Active	Inactive	-1.62492	5.69382	3.13212e-20	2.68215e-19
Prss43	Active	Inactive	4.09253	4.05015	3.16146e-20	2.70576e-19
Egln2	Active	Inactive	2.26153	7.72026	3.17661e-20	2.71719e-19
Ace3	Active	Inactive	8.56696	5.74913	3.20903e-20	2.74338e-19
Lsr	Active	Inactive	-1.69626	6.6788	3.21783e-20	2.74936e-19
Ccdc110	Active	Inactive	6.57609	6.4916	3.23614e-20	2.76344e-19
Maged1	Active	Inactive	-1.94106	9.36108	3.26542e-20	2.78689e-19
Pdgfrb	Active	Inactive	-2.45826	3.99668	3.29641e-20	2.81176e-19
Jun	Active	Inactive	-2.18603	5.9075	3.33159e-20	2.84016e-19
Rnf41	Active	Inactive	1.91667	6.87492	3.37651e-20	2.87684e-19
Sptbn1	Active	Inactive	-2.25138	8.1365	3.41275e-20	2.9061e-19
Leng9	Active	Inactive	10.6694	1.09863	3.45578e-20	2.94109e-19
Gadd45b	Active	Inactive	-2.65796	4.50126	3.47644e-20	2.95702e-19
Oosp1	Active	Inactive	4.67142	3.94296	3.71933e-20	3.16185e-19
Haghl	Active	Inactive	4.83834	3.64961	3.80375e-20	3.23181e-19
P33monox	Active	Inactive	1.57779	6.409	3.89052e-20	3.30368e-19
Dcaf12	Active	Inactive	1.89113	8.04235	3.9365e-20	3.34086e-19
Prrc2b	Active	Inactive	-2.19674	6.47796	4.00893e-20	3.40043e-19
Fam184a	Active	Inactive	3.42429	3.98865	4.24257e-20	3.5966e-19
Slc39a4	Active	Inactive	4.89522	3.00589	4.28836e-20	3.63339e-19
Arhgap17	Active	Inactive	-1.72684	5.11023	4.37857e-20	3.70776e-19
Maf	Active	Inactive	-2.14732	4.50717	4.64572e-20	3.93179e-19
Dmac2l	Active	Inactive	2.2402	4.79652	4.68614e-20	3.96379e-19
Slc16a11	Active	Inactive	-2.31303	4.44804	4.74498e-20	4.01133e-19
Ppp2r2d	Active	Inactive	1.46551	6.93429	4.76573e-20	4.02663e-19
Chchd3	Active	Inactive	1.55898	7.93957	4.8166e-20	4.06735e-19
Igfn1	Active	Inactive	7.82258	2.88423	4.90388e-20	4.13875e-19
Ptk7	Active	Inactive	-1.87213	5.31586	4.91346e-20	4.14454e-19
Cisd2	Active	Inactive	1.5082	6.04415	4.94697e-20	4.17049e-19
Nid2	Active	Inactive	-2.36356	5.44568	4.99299e-20	4.20696e-19
Notch2	Active	Inactive	-2.10888	6.09866	5.33086e-20	4.48915e-19
Tmem47	Active	Inactive	-2.08268	5.16153	5.3446e-20	4.49822e-19
Psmc2	Active	Inactive	1.69637	8.37409	5.68176e-20	4.77935e-19
Kif21a	Active	Inactive	-1.74524	5.79111	5.69405e-20	4.78703e-19
Fgfr2	Active	Inactive	-2.08835	4.59097	5.74642e-20	4.82839e-19
St18	Active	Inactive	4.28565	5.27468	5.83115e-20	4.89687e-19
Slc28a1	Active	Inactive	3.49139	3.26692	5.93871e-20	4.98445e-19
Zfp446	Active	Inactive	2.39758	4.10676	6.06592e-20	5.08841e-19
Nsun4	Active	Inactive	3.62132	6.43944	6.27583e-20	5.26159e-19
Dnajc4	Active	Inactive	1.60126	7.05537	6.35347e-20	5.32374e-19
Dalrd3	Active	Inactive	3.31456	5.86157	6.37815e-20	5.34148e-19
Otol1	Active	Inactive	5.73719	2.78831	7.3804e-20	6.17742e-19
Gsn	Active	Inactive	-2.16401	8.52077	7.54503e-20	6.31175e-19
Tmem39b	Active	Inactive	1.47726	6.50556	8.06351e-20	6.74177e-19
Trim43b	Active	Inactive	4.96205	3.05216	8.11613e-20	6.78203e-19
Cstf1	Active	Inactive	1.66603	6.94326	8.24972e-20	6.88988e-19
Mapk8ip1	Active	Inactive	1.75673	6.41102	8.29249e-20	6.92179e-19
Svs6	Active	Inactive	4.84796	3.15095	8.35646e-20	6.97136e-19
Fbxo27	Active	Inactive	2.89791	3.56311	8.47292e-20	7.06464e-19
Tmc1	Active	Inactive	4.19449	2.7061	8.52111e-20	7.10092e-19
Myh13	Active	Inactive	4.45125	2.57876	8.71576e-20	7.25583e-19
Arhgap10	Active	Inactive	-2.30121	5.409	8.71654e-20	7.25583e-19
Gramd1a	Active	Inactive	-1.79079	5.61312	8.94786e-20	7.4443e-19
Hck	Active	Inactive	2.39575	4.15291	9.00965e-20	7.49162e-19
Cflar	Active	Inactive	-2.27974	5.28847	9.13115e-20	7.58849e-19
Foxh1	Active	Inactive	3.70559	3.1956	9.48945e-20	7.88195e-19
Pfn4	Active	Inactive	6.03097	7.68555	1.08066e-19	8.97104e-19
Kcnh3	Active	Inactive	3.71989	3.75263	1.10005e-19	9.12708e-19
Cftr	Active	Inactive	2.60817	3.68787	1.16679e-19	9.67547e-19
Ets2	Active	Inactive	-2.98677	4.17223	1.19054e-19	9.8671e-19
Scarb2	Active	Inactive	-2.38657	6.62087	1.25703e-19	1.04124e-18
Lhx4	Active	Inactive	4.65309	3.05976	1.2973e-19	1.07401e-18
Nfe2l2	Active	Inactive	-2.37977	5.7529	1.29926e-19	1.07505e-18
Slc25a2	Active	Inactive	6.54669	5.66232	1.30294e-19	1.07751e-18
Dnah10	Active	Inactive	4.77887	5.6784	1.32746e-19	1.0972e-18
Cobll1	Active	Inactive	-2.81515	5.34066	1.34133e-19	1.10805e-18
Tbl2	Active	Inactive	2.03569	6.75821	1.352e-19	1.11627e-18
Stab1	Active	Inactive	-2.77978	4.64464	1.36967e-19	1.12962e-18
Arfgap3	Active	Inactive	1.50732	6.46751	1.38835e-19	1.14441e-18
Col8a1	Active	Inactive	4.37868	4.66477	1.43472e-19	1.182e-18
Cables1	Active	Inactive	-2.75851	3.92847	1.45869e-19	1.20061e-18
Mical1	Active	Inactive	-1.6242	5.85115	1.50834e-19	1.24063e-18
Arhgap31	Active	Inactive	-1.83189	5.41905	1.53675e-19	1.26311e-18
Btbd10	Active	Inactive	2.70935	7.09496	1.53733e-19	1.26311e-18
Ippk	Active	Inactive	1.53937	5.59388	1.57255e-19	1.29134e-18
Elob	Active	Inactive	1.92194	9.45996	1.61249e-19	1.32343e-18
Gstt2	Active	Inactive	5.38623	3.29219	1.62412e-19	1.33226e-18
Cpeb4	Active	Inactive	1.68892	6.37422	1.69693e-19	1.39123e-18
Ncapg	Active	Inactive	2.48498	5.89648	1.71368e-19	1.40421e-18
Fam193a	Active	Inactive	1.99067	7.57239	1.71672e-19	1.40538e-18
Arhgef17	Active	Inactive	-1.9457	5.20463	1.71697e-19	1.40538e-18
Tbcc	Active	Inactive	1.54946	5.4548	1.73085e-19	1.41598e-18
Zfp41	Active	Inactive	1.63214	5.03698	1.74284e-19	1.42502e-18
Kmt2c	Active	Inactive	-2.04807	6.65464	1.74538e-19	1.42634e-18
Dmrta2	Active	Inactive	3.69175	3.03076	1.74682e-19	1.42674e-18
Gnas	Active	Inactive	-1.76874	9.64754	1.75175e-19	1.43e-18
Rab23	Active	Inactive	-1.46703	5.59319	1.76303e-19	1.43843e-18
Ndrg4	Active	Inactive	3.22735	4.10707	1.81119e-19	1.47693e-18
Upf2	Active	Inactive	1.66016	7.46949	1.82696e-19	1.48899e-18
Hephl1	Active	Inactive	4.00927	3.34214	1.98704e-19	1.6186e-18
Vars1	Active	Inactive	1.95413	8.24336	2.01544e-19	1.64085e-18
Aph1a	Active	Inactive	-1.64253	6.05428	2.04078e-19	1.66059e-18
Ccl1	Active	Inactive	11.958	2.39174	2.06686e-19	1.68091e-18
Ptp4a2	Active	Inactive	1.65383	8.623	2.07249e-19	1.68459e-18
Ncs1	Active	Inactive	-1.98048	4.53968	2.10725e-19	1.71193e-18
Lrrc46	Active	Inactive	6.33977	8.76666	2.16375e-19	1.75689e-18
Kiaa0319	Active	Inactive	3.72797	2.59785	2.2253e-19	1.80494e-18
Gstm3	Active	Inactive	2.00799	9.26835	2.22781e-19	1.80601e-18
B2m	Active	Inactive	-2.90961	9.92511	2.24723e-19	1.82078e-18
Cpn2	Active	Inactive	-3.04309	2.93355	2.27167e-19	1.8396e-18
Depdc1b	Active	Inactive	3.05532	4.72747	2.2883e-19	1.85208e-18
Pde8b	Active	Inactive	-2.44762	4.92529	2.40433e-19	1.94496e-18
Agbl3	Active	Inactive	2.05762	6.08945	2.41966e-19	1.95632e-18
Nav1	Active	Inactive	-3.02284	3.00646	2.43453e-19	1.9673e-18
Tmem183	Active	Inactive	1.57689	6.42391	2.62098e-19	2.11684e-18
Ahdc1	Active	Inactive	-2.59687	4.13309	2.6803e-19	2.1636e-18
Guca1a	Active	Inactive	4.46181	2.11832	2.70198e-19	2.17994e-18
Wdr93	Active	Inactive	2.99221	5.77907	2.80462e-19	2.26155e-18
Ppp2r1b	Active	Inactive	1.64728	6.68718	2.826e-19	2.27758e-18
Mllt3	Active	Inactive	-2.34298	4.06753	2.86833e-19	2.31047e-18
Ctsf	Active	Inactive	2.0883	6.20945	2.89643e-19	2.33187e-18
1700037H04Rik	Active	Inactive	1.62255	6.91188	2.95351e-19	2.37656e-18
Pmm1	Active	Inactive	-2.27946	5.73366	2.96533e-19	2.38482e-18
Manba	Active	Inactive	2.19623	5.17364	2.97117e-19	2.38825e-18
Gk5	Active	Inactive	-2.1762	4.64833	3.03547e-19	2.43864e-18
Mecp2	Active	Inactive	-2.68394	4.23762	3.0468e-19	2.44645e-18
Cbx4	Active	Inactive	-2.5008	4.25592	3.05909e-19	2.45502e-18
Gm5592	Active	Inactive	3.41449	7.51761	3.1445e-19	2.52223e-18
Slc25a23	Active	Inactive	-2.43488	3.58988	3.14715e-19	2.52303e-18
Tle5	Active	Inactive	-1.50252	7.37717	3.15559e-19	2.52847e-18
Prr19	Active	Inactive	4.67541	5.39097	3.27161e-19	2.62005e-18
Gprasp2	Active	Inactive	-2.83694	5.22024	3.28928e-19	2.63281e-18
Tpmt	Active	Inactive	3.04705	4.69746	3.29723e-19	2.63779e-18
Mcam	Active	Inactive	-1.64282	5.04727	3.30887e-19	2.6457e-18
H2az1	Active	Inactive	1.89018	9.74138	3.39813e-19	2.71565e-18
Riox2	Active	Inactive	-1.89383	4.99083	3.42743e-19	2.73762e-18
Ptprq	Active	Inactive	6.45558	2.72977	3.43836e-19	2.74491e-18
Ryk	Active	Inactive	-1.41714	5.97598	3.47653e-19	2.77393e-18
Stil	Active	Inactive	2.62349	4.52965	3.49463e-19	2.7869e-18
Flna	Active	Inactive	-2.3024	6.69156	3.5724e-19	2.84743e-18
Chsy1	Active	Inactive	-1.99672	4.76069	3.60289e-19	2.87023e-18
Thap1	Active	Inactive	1.73139	5.17761	3.61826e-19	2.88096e-18
Cant1	Active	Inactive	1.4436	7.03642	3.75108e-19	2.98359e-18
Klhl21	Active	Inactive	-1.69524	5.45119	3.76183e-19	2.99058e-18
Pdxp	Active	Inactive	-1.75277	5.16467	3.79002e-19	3.01141e-18
Gpr137	Active	Inactive	3.15422	6.5801	3.85216e-19	3.05919e-18
Gpatch2	Active	Inactive	1.42041	5.8062	3.9424e-19	3.12922e-18
Snx33	Active	Inactive	-2.73607	3.45039	3.97451e-19	3.15305e-18
Higd2a	Active	Inactive	1.72825	5.5656	4.05247e-19	3.21323e-18
Chchd1	Active	Inactive	1.57673	6.81133	4.16637e-19	3.30181e-18
Tdrd5	Active	Inactive	1.38852	6.33764	4.2082e-19	3.33323e-18
Fam24b	Active	Inactive	8.54728	7.32396	4.24393e-19	3.35978e-18
Bpifb1	Active	Inactive	8.15467	2.62586	4.26799e-19	3.37707e-18
Fam186b	Active	Inactive	4.77238	4.59949	4.2918e-19	3.39414e-18
Xpr1	Active	Inactive	1.6527	5.37738	4.29871e-19	3.39783e-18
Adtrp	Active	Inactive	9.22064	5.36108	4.30545e-19	3.40139e-18
Sag	Active	Inactive	5.71647	2.62268	4.36563e-19	3.44715e-18
C1qa	Active	Inactive	-3.72942	5.88142	4.38603e-19	3.46146e-18
Pxylp1	Active	Inactive	2.22714	6.73173	4.41054e-19	3.47899e-18
Tmem14c	Active	Inactive	-1.62785	6.15089	4.53121e-19	3.57232e-18
Dars2	Active	Inactive	2.11054	6.01799	4.59666e-19	3.62205e-18
Traf6	Active	Inactive	-1.62236	5.25189	4.60929e-19	3.63011e-18
Lmntd1	Active	Inactive	4.99503	6.825	4.64806e-19	3.65875e-18
Abcg2	Active	Inactive	-2.71769	4.58616	4.71827e-19	3.71209e-18
Mief1	Active	Inactive	1.56217	6.10717	4.72531e-19	3.71571e-18
Usp28	Active	Inactive	-1.51888	6.49294	4.8357e-19	3.79859e-18
Nr5a1	Active	Inactive	-1.68947	6.27034	4.87208e-19	3.82518e-18
Gba2	Active	Inactive	1.88747	5.46133	4.91689e-19	3.85838e-18
Cfap91	Active	Inactive	5.80909	6.27398	4.94482e-19	3.87829e-18
Prkn	Active	Inactive	2.43741	5.09802	4.98718e-19	3.9095e-18
Rab2b	Active	Inactive	1.83121	6.89977	5.24432e-19	4.10895e-18
Hoxd9	Active	Inactive	-2.88649	3.83354	5.28573e-19	4.13927e-18
Lamtor4	Active	Inactive	1.58747	6.62245	5.65074e-19	4.42055e-18
Cttn	Active	Inactive	-1.50059	6.50223	5.65793e-19	4.4239e-18
Fig4	Active	Inactive	1.64158	6.91265	5.68665e-19	4.44407e-18
Scly	Active	Inactive	2.11015	4.60072	5.84673e-19	4.56682e-18
F8a1	Active	Inactive	1.81835	4.97793	6.02037e-19	4.70003e-18
Wdr81	Active	Inactive	-1.83433	4.81468	6.20128e-19	4.83878e-18
Dis3l2	Active	Inactive	2.10781	7.06503	6.25669e-19	4.87951e-18
4930430F08Rik	Active	Inactive	2.63411	6.36565	6.39334e-19	4.98352e-18
Rnf128	Active	Inactive	-3.72676	3.25894	6.47881e-19	5.04756e-18
Slc39a11	Active	Inactive	2.21211	5.5411	6.50379e-19	5.06443e-18
Cpne4	Active	Inactive	6.55117	2.89073	6.63104e-19	5.16087e-18
Utf1	Active	Inactive	-2.22996	5.02139	6.73888e-19	5.24211e-18
Ccdc184	Active	Inactive	4.61255	4.83066	7.01335e-19	5.45283e-18
Wdr88	Active	Inactive	6.83843	6.33836	7.37033e-19	5.72453e-18
Slc4a3	Active	Inactive	-2.74323	4.65914	7.42853e-19	5.76678e-18
Xiap	Active	Inactive	-2.16942	4.3575	7.51627e-19	5.83192e-18
Abcc12	Active	Inactive	1.61849	7.14469	7.54339e-19	5.84998e-18
Actr2	Active	Inactive	-1.53415	5.85403	7.63605e-19	5.91881e-18
Uqcrfs1	Active	Inactive	1.47864	7.08436	7.65231e-19	5.9284e-18
Ldb1	Active	Inactive	-1.46888	6.39351	7.74845e-19	5.99982e-18
Msi1	Active	Inactive	-1.59663	6.84806	7.82323e-19	6.05171e-18
Fer1l5	Active	Inactive	3.46649	5.42155	7.82343e-19	6.05171e-18
Nhs	Active	Inactive	-3.70702	2.83107	8.02669e-19	6.20578e-18
Gpr108	Active	Inactive	1.88612	7.13033	8.2987e-19	6.41282e-18
Aco1	Active	Inactive	-1.88846	4.53106	8.42714e-19	6.50877e-18
Tmem132e	Active	Inactive	-2.34392	4.44499	8.79884e-19	6.7924e-18
Nicn1	Active	Inactive	2.28487	4.98162	8.81677e-19	6.80279e-18
Pf4	Active	Inactive	-3.36363	4.75604	8.91714e-19	6.87674e-18
Gatd3a	Active	Inactive	1.70633	7.98233	8.98493e-19	6.9255e-18
Nampt	Active	Inactive	-1.87328	6.55116	9.00553e-19	6.93786e-18
Septin9	Active	Inactive	-1.5253	6.48935	9.24033e-19	7.11154e-18
Scgb3a1	Active	Inactive	6.34145	2.00442	9.58155e-19	7.37042e-18
Ttyh1	Active	Inactive	-1.7144	6.48706	9.72933e-19	7.48032e-18
Kdm5c	Active	Inactive	-1.5286	5.98971	9.79493e-19	7.52694e-18
Atp6v1g1	Active	Inactive	1.59796	9.00712	9.92712e-19	7.62467e-18
Evl	Active	Inactive	1.65234	7.28778	1.00346e-18	7.69943e-18
Msn	Active	Inactive	-1.69413	5.53402	1.0167e-18	7.79706e-18
Phactr2	Active	Inactive	-2.29017	4.9235	1.02091e-18	7.8254e-18
Ccdc87	Active	Inactive	6.22346	4.29691	1.02824e-18	7.87761e-18
Ndst1	Active	Inactive	-2.44155	4.64933	1.03876e-18	7.95426e-18
Mid2	Active	Inactive	-2.60902	3.33822	1.11134e-18	8.5057e-18
Ydjc	Active	Inactive	4.06067	4.20311	1.11381e-18	8.52031e-18
Ankrd55	Active	Inactive	4.90077	2.96393	1.11468e-18	8.52273e-18
Syna	Active	Inactive	2.95763	3.11824	1.12571e-18	8.60273e-18
Ankrd13d	Active	Inactive	4.32675	4.66606	1.15571e-18	8.82754e-18
Rrs1	Active	Inactive	1.56164	7.10775	1.1787e-18	8.99863e-18
Tfap2a	Active	Inactive	5.00018	5.19021	1.19796e-18	9.14107e-18
Cops5	Active	Inactive	1.57879	7.14736	1.21024e-18	9.2301e-18
Olfr56	Active	Inactive	10.3774	0.814241	1.22474e-18	9.33601e-18
Zmynd12	Active	Inactive	2.19523	4.95682	1.23445e-18	9.40418e-18
Gpr1	Active	Inactive	5.21661	2.332	1.23492e-18	9.40418e-18
Hebp1	Active	Inactive	-2.05734	4.4787	1.23717e-18	9.41662e-18
Igf1	Active	Inactive	-2.65739	4.18248	1.24083e-18	9.43972e-18
Ip6k1	Active	Inactive	1.70512	8.69917	1.25097e-18	9.5121e-18
Mageb16	Active	Inactive	-2.02331	6.78292	1.25645e-18	9.549e-18
Tceal9	Active	Inactive	-4.12985	5.31994	1.26495e-18	9.60881e-18
Gckr	Active	Inactive	3.44861	3.51786	1.27767e-18	9.7006e-18
Ppfibp1	Active	Inactive	-1.73467	6.2583	1.28985e-18	9.78821e-18
Ano7	Active	Inactive	2.37363	3.62276	1.35597e-18	1.02848e-17
Psmc3ip	Active	Inactive	2.71986	5.42378	1.36014e-18	1.03113e-17
Myh11	Active	Inactive	-2.53071	7.0322	1.36708e-18	1.03588e-17
Hipk1	Active	Inactive	1.77905	7.63642	1.37551e-18	1.04174e-17
Krt1	Active	Inactive	6.12664	4.73536	1.38661e-18	1.04963e-17
Cd99l2	Active	Inactive	-1.9059	4.6285	1.41398e-18	1.06981e-17
Clec16a	Active	Inactive	1.87258	6.54147	1.45432e-18	1.09978e-17
Nsmce1	Active	Inactive	1.64439	8.44544	1.48064e-18	1.11913e-17
Tmem128	Active	Inactive	1.57188	6.96646	1.48886e-18	1.12479e-17
Mmd	Active	Inactive	-2.50742	5.86087	1.51853e-18	1.14651e-17
Kazn	Active	Inactive	1.93191	5.43412	1.51912e-18	1.14651e-17
Gpr137b	Active	Inactive	-1.9788	4.33591	1.56733e-18	1.1823e-17
Tspyl2	Active	Inactive	-1.93833	5.53843	1.57824e-18	1.18994e-17
Ccdc33	Active	Inactive	4.20186	5.53157	1.5822e-18	1.19234e-17
Fdft1	Active	Inactive	1.84447	6.47995	1.61115e-18	1.21355e-17
Dusp15	Active	Inactive	6.3247	7.96203	1.61572e-18	1.21639e-17
Dnah6	Active	Inactive	2.28979	4.97546	1.62304e-18	1.2213e-17
Fam205a4	Active	Inactive	7.99391	6.04404	1.65797e-18	1.24697e-17
Khnyn	Active	Inactive	-2.32102	4.41467	1.66e-18	1.24787e-17
Pdcd6ip	Active	Inactive	-1.39782	5.94921	1.71308e-18	1.28714e-17
Rpgr	Active	Inactive	1.9842	5.38804	1.81859e-18	1.36574e-17
Nab1	Active	Inactive	-2.07575	6.50483	1.83076e-18	1.3742e-17
Ufl1	Active	Inactive	1.44369	6.14344	1.85095e-18	1.38867e-17
Ephx1	Active	Inactive	-2.00348	6.18123	1.90024e-18	1.42495e-17
Eif2b5	Active	Inactive	2.00518	7.5873	1.9542e-18	1.46469e-17
Ankrd29	Active	Inactive	4.0902	2.31944	1.97362e-18	1.47851e-17
Tmem262	Active	Inactive	8.82745	5.90497	2.03954e-18	1.52714e-17
Man1a1	Active	Inactive	-2.48591	3.36703	2.04166e-18	1.52798e-17
Wdr35	Active	Inactive	3.04557	6.3714	2.07255e-18	1.55034e-17
Ebf1	Active	Inactive	-2.60502	4.31095	2.08998e-18	1.56261e-17
Cox7b	Active	Inactive	-1.70078	6.44144	2.11225e-18	1.57847e-17
Prkd2	Active	Inactive	3.05639	5.52513	2.17769e-18	1.62658e-17
Ppp2r5c	Active	Inactive	1.41493	7.18643	2.21839e-18	1.65617e-17
Arl4d	Active	Inactive	-1.65763	5.61808	2.2232e-18	1.65894e-17
Oaz2	Active	Inactive	1.48502	7.30822	2.29699e-18	1.71317e-17
Abhd12	Active	Inactive	1.38953	6.80739	2.38668e-18	1.77918e-17
Eaf1	Active	Inactive	2.05013	5.23299	2.40307e-18	1.79052e-17
Cep126	Active	Inactive	3.06635	5.04313	2.46264e-18	1.83401e-17
Slc22a20	Active	Inactive	10.2901	0.719521	2.51205e-18	1.86989e-17
Syce3	Active	Inactive	3.12103	8.31595	2.57082e-18	1.9127e-17
Ptar1	Active	Inactive	1.72868	5.00975	2.58973e-18	1.92583e-17
Znf503	Active	Inactive	-2.98509	3.93633	2.67757e-18	1.99018e-17
Tal1	Active	Inactive	2.97969	4.07732	2.78934e-18	2.07224e-17
Jade1	Active	Inactive	-1.55323	7.18075	2.80908e-18	2.08588e-17
Tacc2	Active	Inactive	-2.20744	4.48673	2.95207e-18	2.19099e-17
Unkl	Active	Inactive	-1.99182	4.65921	2.95454e-18	2.19175e-17
Ccdc30	Active	Inactive	5.89535	7.81264	3.03905e-18	2.25334e-17
Cnn2	Active	Inactive	-2.24882	4.17627	3.04976e-18	2.25929e-17
Llcfc1	Active	Inactive	8.88169	7.80392	3.05005e-18	2.25929e-17
Immp2l	Active	Inactive	2.49404	5.01942	3.07497e-18	2.27664e-17
Cfap74	Active	Inactive	5.25606	6.42991	3.09066e-18	2.28715e-17
Wdr34	Active	Inactive	1.68786	7.00681	3.11528e-18	2.30425e-17
Dmrtc2	Active	Inactive	4.50148	7.15661	3.24497e-18	2.39901e-17
Far1	Active	Inactive	1.54928	6.93677	3.27232e-18	2.41805e-17
Kcnc1	Active	Inactive	4.02798	4.17213	3.27471e-18	2.41864e-17
Elmod1	Active	Inactive	6.16698	3.33699	3.31422e-18	2.44663e-17
Camkk1	Active	Inactive	-2.42378	4.67502	3.32923e-18	2.45652e-17
Hapln4	Active	Inactive	4.06064	4.27639	3.59903e-18	2.65302e-17
Ssh1	Active	Inactive	-1.62099	5.76827	3.62526e-18	2.67106e-17
Selenov	Active	Inactive	5.06783	3.79497	3.65193e-18	2.6894e-17
Cebpa	Active	Inactive	-2.56338	4.46196	3.68297e-18	2.71095e-17
Mbd3	Active	Inactive	1.91325	8.8842	3.70962e-18	2.72924e-17
Opcml	Active	Inactive	6.70482	2.39268	3.78199e-18	2.78114e-17
Dner	Active	Inactive	3.37973	4.72609	3.78688e-18	2.78339e-17
Hey1	Active	Inactive	2.75329	3.91314	3.81576e-18	2.80327e-17
Pdha1	Active	Inactive	-2.7524	4.14586	3.84629e-18	2.82433e-17
Cfap65	Active	Inactive	4.04003	5.07441	3.88704e-18	2.85287e-17
Cds2	Active	Inactive	-1.84394	5.80108	3.92637e-18	2.88035e-17
Olfr391	Active	Inactive	12.0926	2.5284	3.93013e-18	2.88172e-17
Fbrsl1	Active	Inactive	-1.3761	6.83479	3.99906e-18	2.93085e-17
Dsg2	Active	Inactive	-3.23484	2.68397	4.05947e-18	2.97368e-17
Gramd1b	Active	Inactive	3.04406	7.59348	4.09766e-18	3.00021e-17
Sptb	Active	Inactive	-1.8731	4.64925	4.141e-18	3.03049e-17
Lrrk2	Active	Inactive	-1.96423	5.29241	4.14609e-18	3.03275e-17
Rnase4	Active	Inactive	-1.88375	6.59159	4.2327e-18	3.09462e-17
Ncoa3	Active	Inactive	1.5381	6.80176	4.29449e-18	3.13828e-17
H6pd	Active	Inactive	-2.36946	4.38435	4.36575e-18	3.18882e-17
Idh2	Active	Inactive	-2.06255	6.0223	4.48331e-18	3.27312e-17
[truncated: 13,543 more rows]

## Sheet: Table S6
Supplementary Table S6. Gene Ontology analysis of differentially expressed genes between Active (winter) and Inactive (summer) testes of Microtus duodecimcostatus.
ID	Description	GeneRatio	BgRatio	pvalue	p.adjust	qvalue	geneID	Count
GO:0003341	cilium movement	41/3618	54/14191	1.08909e-14	2.10268e-11	1.78841e-11	Adcy10/Ak7/Armc4/Catsper1/Ccdc103/Ccdc114/Ccdc151/Ccdc40/Ccdc65/Celsr2/Cfap221/Cfap298/Cfap43/Cfap53/Cfap54/Dnaaf4/Dnah1/Dnah10/Dnah11/Dnah6/Dnah7a/Dnah7b/Dnah7c/Dnali1/Drc1/Gas8/Hydin/Kif27/Lrrc6/Rfx3/Rsph9/Spag16/Spag17/Spef2/Stk36/Tekt3/Tekt5/Ttll6/Ulk4/Wdr63/Zbbx	41
GO:0060271	cilium assembly	107/3618	243/14191	1.95445e-10	1.61717e-07	1.37546e-07	Ablim1/Adamts16/Ak7/Alms1/Arl13a/Armc4/Armc9/Asap1/B9d1/Bbs9/C2cd3/Ccdc103/Ccdc114/Ccdc13/Ccdc151/Ccdc40/Ccdc65/Ccdc88a/Ccno/Cdc14b/Cdk10/Celsr2/Celsr3/Cenpj/Cep126/Cep41/Cep70/Cep83/Cep89/Cfap157/Cfap221/Cfap298/Cfap43/Cfap44/Cfap52/Cfap53/Cfap54/Dnaaf3/Dnaaf4/Dnah1/Dnah7a/Dnah7b/Dnah7c/Dnal1/Dnali1/Drc1/Dync2li1/Dzip1l/Ehd1/Entr1/Fam92a/Fhdc1/Flna/Foxj1/Gas8/Gfy/Gsn/Hydin/Hyls1/Ift122/Ift140/If…	107
GO:0001578	microtubule bundle formation	44/3618	77/14191	3.47218e-09	2.23454e-06	1.90056e-06	Ak7/Armc4/Capn6/Ccdc103/Ccdc114/Ccdc151/Ccdc40/Ccdc65/Cfap157/Cfap43/Cfap44/Dnaaf3/Dnaaf4/Dnah1/Dnah7a/Dnah7b/Dnah7c/Dnal1/Dnali1/Drc1/Fes/Gas8/Hydin/Ift88/Jhy/Lrguk/Lrrc46/Lrrc49/Lrrc6/Map2/Map7/Nav1/Plk1/Rp1/Rp1l1/Rsph9/Spag16/Spag17/Spef2/Tbc1d32/Trim46/Ttll5/Ttll6/Wdr63	44
GO:0001539	cilium or flagellum-dependent cell motility	21/3618	27/14191	1.84626e-08	9.7214e-06	8.26842e-06	Catsper1/Ccdc65/Cfap43/Cfap44/Cfap54/Cfap57/Dnah1/Dnah11/Drc1/Efcab1/Efhc1/Gas8/Lrrc46/Lrrc6/Rfx3/Rsph9/Spag16/Spef1/Tekt3/Tekt5/Wdr63	21
GO:0060285	cilium-dependent cell motility	21/3618	27/14191	1.84626e-08	9.7214e-06	8.26842e-06	Catsper1/Ccdc65/Cfap43/Cfap44/Cfap54/Cfap57/Dnah1/Dnah11/Drc1/Efcab1/Efhc1/Gas8/Lrrc46/Lrrc6/Rfx3/Rsph9/Spag16/Spef1/Tekt3/Tekt5/Wdr63	21
GO:0007283	spermatogenesis	133/3618	342/14191	2.48354e-08	1.19872e-05	1.01956e-05	Ace/Acrbp/Acsbg2/Adad1/Adam18/Adam25/Adcy10/Adcyap1r1/Adig/Ak7/Akap9/Alms1/Apob/Ar/Atat1/Atn1/Axl/Bcl6/Bik/Boll/Brdt/Catsper1/Catsperb/Catsperd/Catsperg2/Catsperz/Ccdc33/Ccdc42/Ccdc87/Cdk16/Celf3/Cep57/Cfap157/Cfap43/Cfap44/Cfap54/Cfap69/Cftr/Cib1/Cntd1/D1Pas1/Dmrtc2/Dnah1/Dpy19l2/Drc7/Eif4g3/Fancg/Foxa3/Fshr/Gata4/Ggn/Ggnbp2/Gorasp2/Gpx4/H2bc1/Hormad1/Hoxa10/Hoxa9/Ica1l/Ift27/Ift81/Ift88/Immp2l/…	133
GO:0097722	sperm motility	35/3618	59/14191	3.7328e-08	1.44136e-05	1.22593e-05	Adam3/Apob/Catsper1/Catsperd/Catsperz/Ccdc40/Ceacam10/Celf3/Cfap157/Cfap43/Cfap44/Cfap69/Chrna7/Dnah1/Dnah11/Drc7/Efcab1/Eno4/Gas8/Ift88/Lrrc6/Met/Nme8/Nsun7/Slc26a8/Slc9c1/Spag16/Spef2/Tacr1/Tcte1/Tekt3/Tmf1/Tnp2/Ttll5/Wt1	35
GO:0048232	male gamete generation	137/3618	358/14191	4.85667e-08	1.6656e-05	1.41665e-05	Ace/Acrbp/Acsbg2/Adad1/Adam18/Adam25/Adamts16/Adcy10/Adcyap1r1/Adig/Ak7/Akap9/Alms1/Apob/Ar/Atat1/Atn1/Axl/Bcl6/Bik/Boll/Brdt/Catsper1/Catsperb/Catsperd/Catsperg2/Catsperz/Ccdc33/Ccdc42/Ccdc87/Cdk16/Celf3/Cep57/Cfap157/Cfap43/Cfap44/Cfap54/Cfap69/Cftr/Cib1/Cntd1/D1Pas1/Dmrtc2/Dnah1/Dpy19l2/Drc7/Eif4g3/Fancg/Foxa3/Fshr/Gata4/Ggn/Ggnbp2/Gorasp2/Gpx4/H2bc1/Hormad1/Hoxa10/Hoxa9/Ica1l/Ift27/Ift81/Ift8…	137
GO:0070286	axonemal dynein complex assembly	18/3618	22/14191	4.88867e-08	1.6656e-05	1.41665e-05	Armc4/Ccdc103/Ccdc114/Ccdc151/Ccdc40/Ccdc65/Dnaaf3/Dnaaf4/Dnah1/Dnah7a/Dnah7b/Dnah7c/Dnal1/Dnali1/Drc1/Lrrc49/Lrrc6/Wdr63	18
GO:0070371	ERK1 and ERK2 cascade	108/3618	272/14191	1.48395e-07	4.5237e-05	3.84758e-05	Acta2/Adipoq/Adra1a/Ager/Agt/Alox15/Angpt1/Ankrd26/Apoe/Bmp4/Btn2a2/C5ar1/Camk2d/Cav1/Ccl1/Ccl11/Ccl12/Ccl24/Ccl3/Ccl8/Cd36/Cd74/Cflar/Chrna10/Chrna7/Cib1/Ctsh/Cx3cl1/Dab2/Dcc/Dmd/Dnajc27/Drd2/Dusp10/Dusp15/Dusp26/Dusp4/Ednra/Egfr/Emilin1/Erbb2/Errfi1/Esr2/F2r/F2rl1/Ffar4/Fga/Fgf10/Fgf15/Fgf18/Fgf2/Fgf23/Fgf8/Fgfr2/Fgfr3/Fgg/Flcn/Flt4/Fshr/Gata4/Gpnmb/Htr2a/Igf1/Itgav/Jun/Kdr/Klf4/Lrp1/Lyn/Myc/Nd…	108
GO:0006959	humoral immune response	53/3618	114/14191	9.44099e-07	0.000216945	0.00018452	A2m/Bcl3/Bpifa1/C1qa/C1qb/C1qc/C1ra/C1rb/C1rl/C2/C8a/Cd37/Cd46/Cd55/Cd55b/Cfd/Cfh/Cfi/Cfp/Cst9/Ctsg/Cxcl13/F2/Fam3a/Fga/Foxj1/Galp/Hrg/Klk7/Krt1/Lta/Mbl2/Mef2c/Mmp7/Nod2/Notch2/Pf4/Pglyrp3/Pglyrp4/Pla2g1b/Pla2g6/Ppp2r3c/Ptprc/Rarres2/Reg2/Reg3b/Rnase6/Rpl39/Serping1/Sftpd/Tnfrsf21/Traf3ip2/Tslp	53
GO:0070374	positive regulation of ERK1 and ERK2 cascade	73/3618	173/14191	1.07473e-06	0.000222315	0.000189088	Acta2/Adra1a/Ager/Alox15/Angpt1/Apoe/Bmp4/C5ar1/Camk2d/Ccl1/Ccl11/Ccl12/Ccl24/Ccl3/Ccl8/Cd36/Cd74/Cflar/Chrna7/Cib1/Cx3cl1/Dcc/Dnajc27/Drd2/Dusp15/Ednra/Egfr/Esr2/F2r/F2rl1/Ffar4/Fga/Fgf10/Fgf15/Fgf18/Fgf2/Fgf23/Fgf8/Fgfr2/Fgfr3/Fgg/Flt4/Fshr/Gata4/Gpnmb/Htr2a/Jun/Kdr/Lrp1/Ndrg4/Nod2/Nodal/Notch2/Npnt/Nrp1/Olfr520/Oprm1/P2ry1/P2ry6/Pdgfc/Pdgfd/Pdgfra/Pdgfrb/Prkcz/Prkd2/Ptpn22/Ptprc/Rasgrp1/Tlr2/T…	73
GO:0051480	regulation of cytosolic calcium ion concentration	114/3618	302/14191	1.40602e-06	0.000271456	0.000230884	Ackr4/Adcyap1r1/Adm/Adra1a/Adrb1/Adrb2/Agt/Atp2b2/Avpr1a/Bcl2/Bdkrb2/Bmp4/Bok/C1qtnf1/C3ar1/C5ar1/Cacna1i/Calb1/Calb2/Camk2d/Casq1/Cav1/Ccl1/Ccl3/Ccr5/Ccr8/Cd36/Cd38/Chga/Chrna10/Cmklr1/Coro1a/Cx3cl1/Cx3cr1/Cxcl13/Cxcr1/Dmd/Drd1/Drd2/Edn1/Edn2/Ednra/Ednrb/F2/F2r/F2rl1/Fam155a/Fgf2/Fis1/Fkbp1b/Fxyd1/Fzd2/Galr2/Gck/Gipr/Gna15/Gng3/Gpr157/Gpr18/Gpr3/Gpr4/Gpr65/Grin2b/Grin2d/Hcrtr2/Htr2a/Il6st/Itgav/…	114
GO:0007200	phospholipase C-activating G protein-coupled receptor signaling pathway	36/3618	70/14191	2.86789e-06	0.000503358	0.000428125	Adra1a/Bicd1/C3ar1/C5ar1/Chga/Cmklr1/Cx3cr1/Drd1/Drd2/Edn1/Ednra/Ednrb/F2/F2r/F2rl1/Fshr/Galr2/Gna15/Gpr157/Gpr18/Gpr4/Gpr65/Hcrtr2/Htr2a/Lpar1/Lpar4/Lpar6/Nmur2/Oprd1/Oprm1/P2ry1/P2ry10/P2ry12/Plcb2/Trhr/Vip	36
GO:0070372	regulation of ERK1 and ERK2 cascade	99/3618	258/14191	2.9693e-06	0.000505829	0.000430227	Acta2/Adipoq/Adra1a/Ager/Alox15/Angpt1/Ankrd26/Apoe/Bmp4/Btn2a2/C5ar1/Camk2d/Cav1/Ccl1/Ccl11/Ccl12/Ccl24/Ccl3/Ccl8/Cd36/Cd74/Cflar/Chrna10/Chrna7/Cib1/Cx3cl1/Dab2/Dcc/Dmd/Dnajc27/Drd2/Dusp10/Dusp15/Dusp26/Dusp4/Ednra/Egfr/Emilin1/Erbb2/Errfi1/Esr2/F2r/F2rl1/Ffar4/Fga/Fgf10/Fgf15/Fgf18/Fgf2/Fgf23/Fgf8/Fgfr2/Fgfr3/Fgg/Flcn/Flt4/Fshr/Gata4/Gpnmb/Htr2a/Igf1/Jun/Kdr/Klf4/Lrp1/Lyn/Ndrg2/Ndrg4/Nod2/Noda…	99
GO:0001818	negative regulation of cytokine production	88/3618	227/14191	6.43258e-06	0.000908719	0.0007729	Adipoq/Ager/Angpt1/Anxa1/Apod/Arg2/Atg9a/Axl/Bcl3/Bcl6/Bpi/Btn1a1/Btn2a2/Cd200/Cd276/Cd83/Cd96/Ceacam1/Chrna7/Cmklr1/Cptp/Cx3cl1/Cx3cr1/Dhx58/Errfi1/F2/F2rl1/Ffar4/Fgfr1/Foxj1/Ghsr/Gpnmb/Gpr18/Hdac7/Hdac9/Hgf/Hmox1/Igf1/Il23r/Il33/Inhbb/Inpp5d/Klf2/Klf4/Lag3/Lbp/Lilra5/Mapkbp1/Mefv/Mertk/Met/Mmp8/Mul1/Ndrg2/Nfkb1/Nod2/Pglyrp3/Pglyrp4/Pml/Pomc/Pparg/Prg2/Ptger4/Ptpn22/Ptprc/Rnf128/Selenos/Serpinb1…	88
GO:0055074	calcium ion homeostasis	142/3618	405/14191	9.06708e-06	0.00114166	0.000971029	Ackr4/Adcyap1r1/Adm/Adra1a/Adrb1/Adrb2/Ager/Agt/Anxa6/Apoe/Atp13a5/Atp2b2/Avpr1a/Bcl2/Bdkrb2/Bmp4/Bok/C1qtnf1/C3ar1/C5ar1/Cacna1i/Calb1/Calb2/Camk2d/Casq1/Cav1/Ccl1/Ccl3/Ccr5/Ccr8/Cd36/Cd38/Chga/Chrna10/Chrna7/Cmklr1/Coro1a/Csrp3/Cx3cl1/Cx3cr1/Cxcl13/Cxcr1/Dmd/Drd1/Drd2/Drd3/Edn1/Edn2/Ednra/Ednrb/Efhc1/F2/F2r/F2rl1/Fam155a/Fgf2/Fis1/Fkbp1b/Fxyd1/Fzd2/Galr2/Gck/Gcm2/Gipr/Gna15/Gng3/Gpr12/Gpr157/Gp…	142
GO:0097756	negative regulation of blood vessel diameter	43/3618	93/14191	1.15666e-05	0.00131361	0.00111727	Ace/Acta2/Adm/Adra1a/Adra2b/Agt/Ahr/Asic2/Avpr1a/Bdkrb2/Bmpr2/Cav1/Cd38/Chga/Chrm3/Comp/Cx3cl1/Cysltr1/Drd1/Drd5/Edn1/Edn2/Ednra/Ednrb/Egfr/F2r/Fga/Fgg/Gja5/Hrh2/Htr2a/Htr7/Kcna5/Mmp2/Nos1/Oxtr/P2rx1/Ptafr/Ptgs2/Smpd3/Tacr1/Tbxa2r/Wdr35	43
GO:0006874	cellular calcium ion homeostasis	137/3618	391/14191	1.34673e-05	0.00141823	0.00120626	Ackr4/Adcyap1r1/Adm/Adra1a/Adrb1/Adrb2/Agt/Anxa6/Apoe/Atp13a5/Atp2b2/Avpr1a/Bcl2/Bdkrb2/Bmp4/Bok/C1qtnf1/C3ar1/C5ar1/Cacna1i/Calb1/Calb2/Camk2d/Casq1/Cav1/Ccl1/Ccl3/Ccr5/Ccr8/Cd36/Cd38/Chga/Chrna10/Chrna7/Cmklr1/Coro1a/Csrp3/Cx3cl1/Cx3cr1/Cxcl13/Cxcr1/Dmd/Drd1/Drd2/Drd3/Edn1/Edn2/Ednra/Ednrb/Efhc1/F2/F2r/F2rl1/Fam155a/Fgf2/Fis1/Fkbp1b/Fxyd1/Fzd2/Galr2/Gck/Gcm2/Gipr/Gna15/Gng3/Gpr12/Gpr157/Gpr18/G…	137
GO:0035296	regulation of tube diameter	61/3618	147/14191	1.49616e-05	0.00149161	0.00126867	Ace/Acta2/Adm/Adra1a/Adra2b/Adrb1/Adrb2/Adrb3/Agt/Agtr2/Ahr/Apoe/Asic2/Avpr1a/Bdkrb2/Bmpr2/Cav1/Cd38/Cftr/Chga/Chrm3/Comp/Cps1/Cx3cl1/Cysltr1/Drd1/Drd5/Edn1/Edn2/Ednra/Ednrb/Egfr/Esr2/F2r/F2rl1/Fga/Fgg/Foxc1/Gja5/Gucy1a1/Hrh2/Htr2a/Htr7/Kcna5/Kcnmb1/Kdr/Mmp2/Nos1/Nppa/Oxtr/P2rx1/P2ry1/Pla2g6/Ptafr/Ptgs2/Smpd3/Tacr1/Tbxa2r/Tgfbr3/Vip/Wdr35	61
GO:0050880	regulation of blood vessel size	61/3618	147/14191	1.49616e-05	0.00149161	0.00126867	Ace/Acta2/Adm/Adra1a/Adra2b/Adrb1/Adrb2/Adrb3/Agt/Agtr2/Ahr/Apoe/Asic2/Avpr1a/Bdkrb2/Bmpr2/Cav1/Cd38/Cftr/Chga/Chrm3/Comp/Cps1/Cx3cl1/Cysltr1/Drd1/Drd5/Edn1/Edn2/Ednra/Ednrb/Egfr/Esr2/F2r/F2rl1/Fga/Fgg/Foxc1/Gja5/Gucy1a1/Hrh2/Htr2a/Htr7/Kcna5/Kcnmb1/Kdr/Mmp2/Nos1/Nppa/Oxtr/P2rx1/P2ry1/Pla2g6/Ptafr/Ptgs2/Smpd3/Tacr1/Tbxa2r/Tgfbr3/Vip/Wdr35	61
GO:0042310	vasoconstriction	41/3618	89/14191	2.0438e-05	0.0017372	0.00147755	Ace/Acta2/Adm/Adra1a/Adra2b/Agt/Ahr/Asic2/Avpr1a/Bdkrb2/Bmpr2/Cav1/Cd38/Chrm3/Comp/Cx3cl1/Cysltr1/Drd1/Drd5/Edn1/Edn2/Ednra/Ednrb/Egfr/F2r/Fga/Fgg/Gja5/Hrh2/Htr2a/Htr7/Kcna5/Mmp2/Nos1/Oxtr/P2rx1/Ptafr/Ptgs2/Smpd3/Tacr1/Tbxa2r	41
GO:0032653	regulation of interleukin-10 production	26/3618	48/14191	2.06952e-05	0.0017372	0.00147755	Ager/Bcl3/Cd28/Cd46/Cd83/Fcer1g/Hgf/Il23r/Irf4/Lilra5/Mmp8/Nod2/Prg2/Prkcz/Ptger4/Sash3/Syk/Tigit/Tlr2/Tlr4/Tnfrsf21/Tnfsf4/Trem2/Trib2/Tslp/Tyrobp	26
GO:0002683	negative regulation of immune system process	137/3618	398/14191	3.62404e-05	0.00246947	0.00210037	A2m/Adipoq/Adtrp/Alox15/Angpt1/Anxa1/Apod/Arg2/Axl/Bcl6/Bmp4/Bpi/Bpifb1/Btn1a1/Btn2a2/C1qc/Casp3/Cbfb/Ccl12/Cd200/Cd276/Cd300a/Cd37/Cd46/Cd74/Cd86/Cd96/Ceacam1/Cib1/Cldn18/Clec4g/Cx3cl1/Cxcl12/Cyp19a1/Dcst1/Dhx58/Dlg5/Drd2/Dusp10/Dusp22/Emilin1/Erbb2/F2rl1/Fam3a/Fcer1g/Fgl1/Fgl2/Foxj1/Gli3/Gpnmb/Gpr171/Gpr18/Gps2/Gramd4/Grn/H2-Aa/H2-Oa/H2-Ob/Hes1/Hlx/Hmox1/Hoxa9/Hoxb8/Htra1/Igf1/Il13ra2/Il33/Inpp…	137
GO:0002695	negative regulation of leukocyte activation	63/3618	157/14191	3.78137e-05	0.00249792	0.00212458	Anxa1/Arg2/Axl/Bcl6/Bmp4/Bpi/Btn1a1/Btn2a2/Casp3/Cbfb/Cd200/Cd276/Cd300a/Cd37/Cd74/Cd86/Ceacam1/Clec4g/Cx3cl1/Dlg5/Dusp22/Erbb2/Fgl1/Fgl2/Foxj1/Gli3/Gpnmb/Grn/H2-Aa/Hlx/Hmox1/Il13ra2/Inpp5d/Irf1/Lag3/Ldlr/Lgals3/Lyn/Mertk/Nr1d1/Nrarp/Pglyrp3/Pglyrp4/Pla2g2f/Pparg/Ptpn22/Rhbdd3/Ripor2/Sdc4/Sfrp1/Sftpd/Slfn1/Smad7/Socs1/Tafa3/Tarm1/Tigit/Tnfrsf14/Tnfrsf21/Tnfsf4/Tyrobp/Zc3h12a/Zc3h12d	63
GO:0032611	interleukin-1 beta production	34/3618	71/14191	3.79518e-05	0.00249792	0.00212458	Abca1/Ager/Arg2/Ccl3/Ccr5/Cd36/Chrna7/Cptp/Cx3cr1/Egr1/Errfi1/F2r/F2rl1/Fzd5/Ghsr/Ifi204/Igf1/Isl1/Lilra5/Mefv/Naip5/Nod2/Pml/Serpinb1a/Smad3/Tlr2/Tlr4/Tlr6/Tlr8/Trem2/Trim16/Tyrobp/Wnt5a/Zc3h12a	34
GO:0042116	macrophage activation	35/3618	74/14191	4.07648e-05	0.00262344	0.00223134	Ager/Bpi/C1qa/C5ar1/Cd200/Cebpa/Ctsc/Cx3cl1/Cx3cr1/Dysf/Edn2/Grn/Hamp/Ifngr1/Il33/Jun/Lbp/Ldlr/Mmp8/Muc5b/Nr1d1/Pparg/Slc7a2/Snca/Syk/Tafa3/Ticam1/Tlr2/Tlr4/Tlr6/Tlr7/Tlr8/Trem2/Tyrobp/Wnt5a	35
GO:0006939	smooth muscle contraction	44/3618	101/14191	5.64531e-05	0.00331709	0.00282131	Acta2/Adra1a/Adra2b/Adrb1/Adrb2/Agt/Bdkrb2/Cav1/Cd38/Chrm2/Chrm3/Chrna3/Comp/Drd1/Drd2/Edn1/Edn2/Ednra/Ednrb/F2r/Fkbp1b/Gdnf/Ghsr/Gucy1a1/Htr2a/Htr7/Itga2/Myh11/Mylk/Ncf1/Nmu/Npnt/Npy2r/Oxtr/P2rx1/Pla2g6/Ptafr/Ptger4/Ptgs2/Smpd3/Sstr2/Tacr1/Tbxa2r/Tpcn2	44
GO:0032651	regulation of interleukin-1 beta production	30/3618	61/14191	5.71541e-05	0.00331709	0.00282131	Ager/Arg2/Ccl3/Ccr5/Chrna7/Cptp/Cx3cr1/Egr1/Errfi1/F2r/Fzd5/Ghsr/Ifi204/Igf1/Isl1/Lilra5/Mefv/Naip5/Nod2/Pml/Serpinb1a/Smad3/Tlr2/Tlr4/Tlr8/Trem2/Trim16/Tyrobp/Wnt5a/Zc3h12a	30
GO:0050729	positive regulation of inflammatory response	48/3618	114/14191	7.5726e-05	0.00409911	0.00348645	Ace/Adora3/Ager/Alox5ap/Ankrd42/Aoc3/Ccl1/Ccl24/Ccl3/Ccr5/Cd28/Cebpa/Ctsc/Ednra/Egfr/F12/Fabp4/Fcer1g/Fcgr1/Gpsm3/Grn/Il33/Itga2/Lbp/Ldlr/Lilra5/Lta/Mmp8/Nfkbia/Nlrp10/Nod2/Nppa/Nupr1/Pla2g4a/Ptger4/Ptgs2/Snca/Tafa3/Tarm1/Ticam1/Tlr2/Tlr4/Tlr6/Tnfrsf1a/Tnfsf4/Trem2/Tslp/Wnt5a	48
GO:0002694	regulation of leukocyte activation	142/3618	424/14191	0.000116507	0.00535561	0.00455515	Adora3/Ager/Ahr/Anxa1/Ap3b1/Arg2/Axl/Bcl2/Bcl6/Bmp4/Bpi/Bst1/Btn1a1/Btn2a2/Card11/Casp3/Cav1/Cbfb/Ccdc88b/Cd177/Cd200/Cd209e/Cd226/Cd276/Cd28/Cd300a/Cd37/Cd38/Cd3e/Cd46/Cd74/Cd83/Cd86/Ceacam1/Cebpa/Cftr/Clec4d/Clec4g/Coro1a/Ctsc/Cx3cl1/Dlg5/Dusp10/Dusp22/Duxbl1/Efnb1/Erbb2/F2rl1/Fcer1g/Fes/Fgf10/Fgl1/Fgl2/Foxj1/Foxn1/Gli3/Gpnmb/Grn/Gsn/H2-Aa/H2-Oa/Hamp/Hes1/Hlx/Hmox1/Igf1/Il13ra2/Il2rg/Il33/Il6ra…	142
GO:0042035	regulation of cytokine biosynthetic process	38/3618	86/14191	0.000122915	0.00556191	0.00473061	Adam33/Ager/Bcl3/Card11/Cd276/Cd28/Cd3e/Cd74/Cx3cr1/Cybb/Egr1/Errfi1/Foxj1/Ghsr/Inhbb/Inpp5d/Irf1/Irf4/Klf4/Lag3/Lbp/Nfkb1/Psen1/Ptafr/Ptprc/Rnf128/S100b/Syk/Ticam1/Tlr2/Tlr4/Tlr6/Tlr7/Tlr8/Trib2/Tyrobp/Wnt5a/Zfp36	38
GO:0050868	negative regulation of T cell activation	43/3618	102/14191	0.00016944	0.0067818	0.00576818	Anxa1/Arg2/Bcl6/Bmp4/Btn1a1/Btn2a2/Casp3/Cbfb/Cd276/Cd300a/Cd74/Cd86/Ceacam1/Clec4g/Dlg5/Dusp22/Erbb2/Fgl1/Fgl2/Foxj1/Gli3/Gpnmb/H2-Aa/Hlx/Irf1/Lag3/Lgals3/Nrarp/Pla2g2f/Ptpn22/Ripor2/Sdc4/Sftpd/Slfn1/Smad7/Socs1/Tarm1/Tigit/Tnfrsf14/Tnfrsf21/Tnfsf4/Zc3h12a/Zc3h12d	43
GO:0043410	positive regulation of MAPK cascade	141/3618	424/14191	0.000176483	0.00700129	0.00595486	Acta2/Adra1a/Adra2b/Adrb2/Adrb3/Ager/Agt/Alk/Alox15/Angpt1/Apoe/Ar/Arhgef5/Bmp4/C1qtnf1/C5ar1/Camk2d/Cav2/Ccl1/Ccl11/Ccl12/Ccl24/Ccl3/Ccl8/Cd36/Cd74/Cdk10/Ceacam1/Cflar/Chrna7/Cib1/Cspg4/Cx3cl1/Dab2/Dcc/Dkk1/Dnajc27/Dok5/Drd2/Dusp15/Dusp22/Eda2r/Edn1/Ednra/Egfr/Epha4/Erbb2/Esr2/F2r/F2rl1/Ffar4/Fga/Fgd2/Fgf1/Fgf10/Fgf15/Fgf18/Fgf2/Fgf23/Fgf8/Fgfr1/Fgfr2/Fgfr3/Fgg/Flt4/Fshr/Fzd10/Fzd5/Gab1/Gadd45b/…	141
GO:0050663	cytokine secretion	70/3618	187/14191	0.000191418	0.00739127	0.00628656	Abca1/Ager/Agt/Agtr2/Angpt1/Anxa1/Arg2/Arid5a/Btn1a1/Btn2a2/Card11/Ccl1/Ccl3/Ccr5/Cd2/Cd200/Cd209d/Cd276/Cd36/Cptp/Cx3cl1/Drd2/Dysf/F2r/F2rl1/Ffar4/Fzd5/Ghsr/Hdac9/Ifngr1/Il33/Itgav/Itgb6/Lilra5/Lrp1/Lyn/Mapkbp1/Mmp8/Nlrp10/Nod2/Nos2/Notch2/Optn/Pml/Prkcz/Psg22/Ptger4/Ptpn22/Rasgrp1/Rnf19b/Rorc/Serpinb1a/Socs1/Sptbn1/Ssc5d/Syk/Tlr2/Tlr4/Tlr6/Tlr8/Tnfrsf14/Tnfrsf21/Tnfsf4/Trim16/Trim27/Tslp/Twist1…	70
GO:0061041	regulation of wound healing	50/3618	124/14191	0.000198727	0.00749628	0.00637587	Acta2/Adamts18/Adrb2/Adtrp/Ager/Ano6/Anxa1/Apoe/C1qtnf1/Cav1/Cd109/Cd36/Cdkn1b/Ceacam1/Duox2/Dusp10/Eppk1/F12/F2/F2r/F2rl1/Fcer1g/Fga/Fgf2/Fgg/Gp1ba/Gp5/Hpse/Hrg/Kank1/Lyn/Myh9/Mylk/Nfe2l2/Pdgfra/Plg/Plpp3/Ptger4/Serping1/Smad3/Syk/Sytl4/Tbxa2r/Tfpi/Thbd/Tlr4/Vegfb/Vil1/Wnt4/Xbp1	50
GO:0070663	regulation of leukocyte proliferation	69/3618	184/14191	0.000199314	0.00749628	0.00637587	Ager/Ahr/Anxa1/Arg2/Bcl2/Bcl6/Bmp4/Bst1/Btn1a1/Btn2a2/Card11/Casp3/Ccdc88b/Ccl12/Cd209e/Cd276/Cd28/Cd300a/Cd38/Cd3e/Cd46/Cd74/Cd86/Ceacam1/Clec4g/Coro1a/Csf1/Dlg5/Efnb1/Erbb2/Fgf10/Foxj1/Gpnmb/Gsk3b/H2-Aa/Hes1/Hhex/Igf1/Il6ra/Il6st/Inpp5d/Irf1/Irs2/Itgal/Lgals3/Lmo1/Lyn/Mef2c/Pla2g2f/Ptpn22/Ptprc/Ripor2/Sash3/Sdc4/Sftpd/Slfn1/St6gal1/Syk/Tacr1/Tarm1/Ticam1/Tlr4/Tnfrsf14/Tnfrsf21/Tnfsf4/Tyrobp/Vca…	69
GO:0032677	regulation of interleukin-8 production	26/3618	54/14191	0.000271074	0.00883607	0.00751541	Adipoq/Anxa1/Bcl3/Bpi/Cd2/Cd74/F2r/F2rl1/Gdf2/Klf4/Lbp/Mapkbp1/Nlrp10/Nod2/Prkd2/Ptger4/Ptpn22/Ptprc/Ssc5d/Syk/Tlr2/Tlr4/Tlr6/Tlr7/Tlr8/Wnt5a	26
GO:1903038	negative regulation of leukocyte cell-cell adhesion	46/3618	113/14191	0.00027155	0.00883607	0.00751541	Adtrp/Anxa1/Arg2/Bcl6/Bmp4/Btn1a1/Btn2a2/Casp3/Cbfb/Cd276/Cd300a/Cd74/Cd86/Ceacam1/Clec4g/Cxcl12/Dlg5/Dusp22/Erbb2/Fgl1/Fgl2/Foxj1/Gli3/Gpnmb/H2-Aa/Hlx/Irf1/Klf4/Lag3/Lgals3/Nrarp/Pla2g2f/Ptpn22/Ripor2/Sdc4/Sftpd/Slfn1/Smad7/Socs1/Tarm1/Tigit/Tnfrsf14/Tnfrsf21/Tnfsf4/Zc3h12a/Zc3h12d	46
GO:0009953	dorsal/ventral pattern formation	36/3618	83/14191	0.000286786	0.00927967	0.00789271	Acvr1/Ascl1/Axin2/Bmp4/Bmpr1b/Chrd/Dll4/Edn1/Evx1/Fgf8/Foxg1/Gas1/Gli2/Gli3/Grem2/Hoxb2/Ift122/Ift88/Lhx1/Lhx2/Mnx1/Nkx2-2/Nkx6-1/Nkx6-2/Noto/Pax7/Psen1/Ptch1/Rfx4/Sfrp1/Smo/Sufu/Tbc1d32/Traf3ip1/Wnt3a/Wnt7a	36
GO:0032637	interleukin-8 production	27/3618	57/14191	0.000291447	0.00932631	0.00793238	Adipoq/Anxa1/Bcl3/Bpi/Cd2/Cd74/F2r/F2rl1/Gdf2/Klf4/Lbp/Mapkbp1/Nlrp10/Nod2/Nos2/Prkd2/Ptger4/Ptpn22/Ptprc/Ssc5d/Syk/Tlr2/Tlr4/Tlr6/Tlr7/Tlr8/Wnt5a	27
GO:0001525	angiogenesis	149/3618	457/14191	0.000325946	0.0101499	0.00863288	Ace/Acvr1/Adamts1/Adgrb3/Adgrg1/Adm/Adra2b/Adrb2/Adtrp/Agt/Ahr/Amotl2/Ang/Angpt1/Angptl3/Angptl4/Anpep/Anxa1/Aqp1/Arhgap22/Bmp4/C3ar1/C5ar1/Card10/Cav1/Ccl11/Ccl12/Ccl24/Cd36/Ceacam1/Chrna7/Cib1/Clec14a/Cnmd/Col18a1/Col23a1/Col8a1/Creb3l1/Cspg4/Ctsh/Cx3cl1/Cx3cr1/Cxcl12/Cybb/Cysltr1/Dcn/Dll4/Dysf/Edn1/Ednra/Efna3/Emilin1/Epha1/F3/Fgf1/Fgf18/Fgf2/Fgf8/Fgfr1/Fgfr2/Fkbpl/Flcn/Flna/Flt4/Foxc1/Foxj2/F…	149
GO:0030193	regulation of blood coagulation	30/3618	66/14191	0.000339346	0.0103934	0.00884	Adamts18/Adrb2/Adtrp/Ano6/Apoe/C1qtnf1/Cav1/Cd36/Ceacam1/F12/F2/F2r/F2rl1/Fcer1g/Fga/Fgg/Gp1ba/Gp5/Hpse/Hrg/Lyn/Nfe2l2/Pdgfra/Plg/Serping1/Syk/Tbxa2r/Tfpi/Thbd/Tlr4	30
GO:0045765	regulation of angiogenesis	93/3618	269/14191	0.000516206	0.0134075	0.0114036	Adamts1/Adgrb3/Adm/Adrb2/Agt/Angptl3/Anxa1/Aqp1/C3ar1/C5ar1/Card10/Ccl11/Ccl24/Cd36/Ceacam1/Chrna7/Cib1/Cnmd/Creb3l1/Ctsh/Cx3cl1/Cx3cr1/Cybb/Cysltr1/Dcn/Dll4/Efna3/Emilin1/Epha1/F3/Fgf1/Fgf18/Fgf2/Fkbpl/Flcn/Foxc1/Foxj2/Gab1/Gata4/Gdf2/Ghsr/Gpr4/Grn/Hdac7/Hdac9/Hgf/Hhex/Hmox1/Hrg/Hyal1/Isl1/Itgb8/Jcad/Jmjd8/Kdr/Klf2/Klf4/Lgals3/Lrg1/Mecp2/Meox2/Minar1/Nfe2l2/Nodal/Nrp1/Pf4/Plg/Plxnd1/Pml/Pparg/Pr…	93
GO:0060099	regulation of phagocytosis, engulfment	12/3618	19/14191	0.000583084	0.014557	0.0123813	Ager/Alox15/Ano6/Cd300a/Cd36/F2rl1/Fcgr1/Itga2/Lbp/Pparg/Siglece/Trem2	12
GO:0072606	interleukin-8 secretion	12/3618	19/14191	0.000583084	0.014557	0.0123813	Anxa1/Cd2/F2r/F2rl1/Mapkbp1/Nlrp10/Nos2/Ptpn22/Ssc5d/Tlr2/Tlr6/Wnt5a	12
GO:0007178	transmembrane receptor protein serine/threonine kinase signaling pathway	98/3618	287/14191	0.000602338	0.0147828	0.0125733	Acvr1/Afp/Bcl9l/Bmp4/Bmpr1b/Bmpr2/Cav1/Cav2/Cd109/Cfc1/Chrd/Chrdl1/Cilp/Cited2/Cldn5/Col1a2/Comp/Csnk2b/Dab2/Dact2/Dand5/Dkk1/Dsg4/Dusp15/Dusp22/Egr1/Emilin1/Etv2/Fam83g/Fbxl15/Fgf10/Fgf8/Flcn/Fos/Foxh1/Gata4/Gdf10/Gdf11/Gdf15/Gdf2/Gdnf/Grem2/Hes1/Htra1/Htra3/Inhbb/Inhbc/Inhbe/Itga3/Jade2/Jun/Kdr/Lrg1/Ltbp3/Ltbp4/Magi2/Mstn/Msx2/Nepn/Nodal/Notch2/Npnt/Nrros/Pelo/Pml/Pou5f1/Ppm1l/Rgma/Rnf165/Runx2…	98
GO:0032680	regulation of tumor necrosis factor production	54/3618	142/14191	0.00063474	0.0155123	0.0131938	Adipoq/Ager/Angpt1/Arg2/Arhgef2/Arid5a/Axl/Bcl3/Bpi/Ccl3/Ccr5/Cd2/Cd36/Chrna7/Cx3cl1/Cx3cr1/Cybb/Errfi1/Fcer1g/Fzd5/Ghsr/Gpnmb/Gpr18/Ifngr1/Igf1/Isl1/Lbp/Lilra5/Mmp8/Nod2/Pf4/Pik3r1/Pomc/Psen1/Ptafr/Ptger4/Ptpn22/Ptprc/Rasgrp1/Sash3/Selenos/Syk/Ticam1/Tlr2/Tlr4/Tlr6/Tnfrsf1a/Trem2/Trim27/Twist1/Tyrobp/Wnt5a/Zc3h12a/Zfp36	54
GO:0002274	myeloid leukocyte activation	64/3618	175/14191	0.000723934	0.0170448	0.0144973	Adam10/Adora3/Ager/Batf3/Bpi/C1qa/C5ar1/Camk4/Cd177/Cd200/Cd226/Cd300a/Cd37/Cebpa/Cftr/Chga/Clec4d/Ctsc/Cx3cl1/Cx3cr1/Dcstamp/Dysf/Edn2/F2rl1/Fcer1g/Fcgr4/Fes/Grn/Hamp/Hmox1/Ifngr1/Il13ra2/Il33/Irf4/Jun/Lbp/Ldlr/Lyn/Mmp8/Mrgprx2/Muc5b/Notch2/Nppa/Nr1d1/Pirb/Pparg/Psen1/Ptafr/Rasgrp1/Slc7a2/Snca/Spi1/Syk/Tafa3/Ticam1/Tlr2/Tlr4/Tlr6/Tlr7/Tlr8/Trem2/Tslp/Tyrobp/Wnt5a	64
GO:0050707	regulation of cytokine secretion	60/3618	163/14191	0.000865409	0.0189866	0.0161488	Ager/Agt/Agtr2/Angpt1/Anxa1/Arg2/Arid5a/Btn1a1/Btn2a2/Ccl1/Ccl3/Ccr5/Cd2/Cd200/Cd209d/Cd276/Cd36/Cptp/Cx3cl1/Drd2/F2r/F2rl1/Ffar4/Fzd5/Ghsr/Hdac9/Ifngr1/Il33/Lilra5/Lrp1/Lyn/Mapkbp1/Mmp8/Nlrp10/Nod2/Pml/Prkcz/Psg22/Ptger4/Ptpn22/Rasgrp1/Serpinb1a/Socs1/Sptbn1/Ssc5d/Syk/Tlr2/Tlr4/Tlr6/Tlr8/Tnfrsf14/Tnfrsf21/Tnfsf4/Trim16/Trim27/Tslp/Twist1/Wnt5a/Xbp1/Zc3h12a	60
GO:1903555	regulation of tumor necrosis factor superfamily cytokine production	54/3618	144/14191	0.000931583	0.020179	0.017163	Adipoq/Ager/Angpt1/Arg2/Arhgef2/Arid5a/Axl/Bcl3/Bpi/Ccl3/Ccr5/Cd2/Cd36/Chrna7/Cx3cl1/Cx3cr1/Cybb/Errfi1/Fcer1g/Fzd5/Ghsr/Gpnmb/Gpr18/Ifngr1/Igf1/Isl1/Lbp/Lilra5/Mmp8/Nod2/Pf4/Pik3r1/Pomc/Psen1/Ptafr/Ptger4/Ptpn22/Ptprc/Rasgrp1/Sash3/Selenos/Syk/Ticam1/Tlr2/Tlr4/Tlr6/Tnfrsf1a/Trem2/Trim27/Twist1/Tyrobp/Wnt5a/Zc3h12a/Zfp36	54
GO:2001236	regulation of extrinsic apoptotic signaling pathway	53/3618	141/14191	0.000970174	0.0207352	0.0176361	Acsl5/Acvr1/Agt/Agtr2/Ar/Bcl2/Bcl2l10/Bmp4/Bmpr1b/Cav1/Cflar/Cx3cl1/Cx3cr1/Dab2/Dedd2/Deptor/Faf1/Faim/Faim2/Fcmr/Fem1b/Fga/Fgf10/Fgfr1/Fgg/Gas1/Gdnf/Gsdma3/Hgf/Hmox1/Igf1/Itga6/Itgav/Itprip/Lgals3/Mal/Nrp1/Pf4/Pml/Psme3/Ptprc/Sfrp1/Siglec1/Snai2/Srpx/Tgfb2/Timp3/Tmbim1/Tmc8/Tnfsf10/Tnfsf12/Tnfsf4/Trps1	53
GO:0050670	regulation of lymphocyte proliferation	64/3618	177/14191	0.00101548	0.0214293	0.0182264	Ager/Ahr/Anxa1/Arg2/Bcl2/Bcl6/Bmp4/Bst1/Btn1a1/Btn2a2/Card11/Casp3/Ccdc88b/Cd209e/Cd276/Cd28/Cd300a/Cd38/Cd3e/Cd46/Cd74/Cd86/Ceacam1/Clec4g/Coro1a/Dlg5/Efnb1/Erbb2/Fgf10/Foxj1/Gpnmb/H2-Aa/Hes1/Igf1/Il6ra/Il6st/Inpp5d/Irf1/Irs2/Itgal/Lgals3/Lmo1/Lyn/Mef2c/Pla2g2f/Ptpn22/Ptprc/Ripor2/Sash3/Sdc4/Sftpd/Slfn1/Syk/Tacr1/Tarm1/Ticam1/Tlr4/Tnfrsf14/Tnfrsf21/Tnfsf4/Tyrobp/Vcam1/Wnt3a/Zc3h12d	64
GO:1905153	regulation of membrane invagination	12/3618	20/14191	0.00112024	0.0227972	0.0193899	Ager/Alox15/Ano6/Cd300a/Cd36/F2rl1/Fcgr1/Itga2/Lbp/Pparg/Siglece/Trem2	12
GO:0032640	tumor necrosis factor production	54/3618	145/14191	0.00112176	0.0227972	0.0193899	Adipoq/Ager/Angpt1/Arg2/Arhgef2/Arid5a/Axl/Bcl3/Bpi/Ccl3/Ccr5/Cd2/Cd36/Chrna7/Cx3cl1/Cx3cr1/Cybb/Errfi1/Fcer1g/Fzd5/Ghsr/Gpnmb/Gpr18/Ifngr1/Igf1/Isl1/Lbp/Lilra5/Mmp8/Nod2/Pf4/Pik3r1/Pomc/Psen1/Ptafr/Ptger4/Ptpn22/Ptprc/Rasgrp1/Sash3/Selenos/Syk/Ticam1/Tlr2/Tlr4/Tlr6/Tnfrsf1a/Trem2/Trim27/Twist1/Tyrobp/Wnt5a/Zc3h12a/Zfp36	54
GO:0030509	BMP signaling pathway	49/3618	130/14191	0.00137828	0.0259188	0.0220449	Acvr1/Bmp4/Bmpr1b/Bmpr2/Cav1/Cfc1/Chrd/Chrdl1/Comp/Dand5/Dkk1/Dsg4/Egr1/Etv2/Fam83g/Fbxl15/Fgf8/Gata4/Gdf15/Gdf2/Grem2/Hes1/Htra1/Htra3/Itga3/Kdr/Msx2/Nodal/Notch2/Pelo/Pou5f1/Rgma/Rnf165/Runx2/Scx/Sfrp1/Ski/Skor1/Smad7/Smad9/Smpd3/Sost/Tfap2b/Tgfbr3/Tmem100/Wnt3a/Wnt5a/Zcchc12/Zcchc18	49
GO:0071706	tumor necrosis factor superfamily cytokine production	54/3618	147/14191	0.00160747	0.0281745	0.0239635	Adipoq/Ager/Angpt1/Arg2/Arhgef2/Arid5a/Axl/Bcl3/Bpi/Ccl3/Ccr5/Cd2/Cd36/Chrna7/Cx3cl1/Cx3cr1/Cybb/Errfi1/Fcer1g/Fzd5/Ghsr/Gpnmb/Gpr18/Ifngr1/Igf1/Isl1/Lbp/Lilra5/Mmp8/Nod2/Pf4/Pik3r1/Pomc/Psen1/Ptafr/Ptger4/Ptpn22/Ptprc/Rasgrp1/Sash3/Selenos/Syk/Ticam1/Tlr2/Tlr4/Tlr6/Tnfrsf1a/Trem2/Trim27/Twist1/Tyrobp/Wnt5a/Zc3h12a/Zfp36	54
GO:0014065	phosphatidylinositol 3-kinase signaling	45/3618	118/14191	0.00161009	0.0281745	0.0239635	Adora3/Agt/Angpt1/Btn2a2/Cd28/Dcn/Dipk2a/Edn1/Egfr/Erbb2/F2/F2r/F2rl1/Flt4/Fshr/Hcls1/Hgf/Htr2a/Igf1/Igf1r/Insr/Irs1/Kdr/Klf4/Ltk/Ncf1/Ntrk3/Nyap2/Pdgfc/Pdgfd/Pdgfrb/Pear1/Pik3c2g/Pik3r1/Pik3r5/Prex2/Rasgrp1/Serpina12/Sirt2/Sox9/Stambp/Tgfb2/Twist1/Xbp1/Zfp36l1	45
GO:0042110	T cell activation	126/3618	393/14191	0.00181795	0.0304633	0.0259102	Ager/Anxa1/Ap3b1/Arg2/B2m/Bcl11a/Bcl2/Bcl3/Bcl6/Bmp4/Btn1a1/Btn2a2/Btnl1/Card11/Casp3/Cav1/Cbfb/Ccdc88b/Ccnd3/Cd2/Cd209e/Cd276/Cd28/Cd300a/Cd3e/Cd3g/Cd46/Cd74/Cd83/Cd86/Cd8a/Cdh26/Ceacam1/Chrna7/Clec4d/Clec4f/Clec4g/Coro1a/Cxcl12/Dlg5/Dll4/Dusp10/Dusp22/Duxbl1/Ebi3/Efnb1/Egr1/Eomes/Erbb2/F2rl1/Fcer1g/Fgl1/Fgl2/Fkbp1b/Foxj1/Foxn1/Fut7/Fzd5/Fzd7/Gadd45g/Gimap1/Gli3/Gpnmb/Gpr18/Gsn/H2-Aa/H2-Oa/Hes1/…	126
GO:0007187	G protein-coupled receptor signaling pathway, coupled to cyclic nucleotide second messenger	62/3618	174/14191	0.00181838	0.0304633	0.0259102	Abca1/Adgrb3/Adgrd1/Adgrg1/Adgrg2/Adgrg3/Adgrg7/Adgrl4/Adm/Adra1a/Adra2b/Adrb1/Adrb2/Adrb3/Agtr2/Anxa1/Chga/Chrm2/Chrm3/Chrm5/Drd1/Drd2/Drd3/Drd5/Edn1/Ednra/Flna/Fshr/Fzd2/Gna15/Gnal/Gpr37/Gpr65/Grm7/Hrh2/Htr1f/Htr2a/Htr5a/Htr7/Lgr5/Lpar1/Mc5r/Nos1/Npy2r/Olfr16/Oprd1/Oprm1/P2ry1/P2ry12/Pf4/Pln/Ptger1/Ptger4/Pthlh/Rit2/Rln1/Rxfp1/Rxfp2/Sstr2/Tbxa2r/Ucn3/Vip	62
GO:0060766	negative regulation of androgen receptor signaling pathway	10/3618	16/14191	0.00192162	0.0314407	0.0267415	Dab2/Esr2/Foxh1/Igf1/Ncor2/Nodal/Pias2/Sfrp1/Tcf21/Zbtb7a	10
GO:0045987	positive regulation of smooth muscle contraction	16/3618	32/14191	0.00246515	0.0378904	0.0322272	Adra1a/Adra2b/Chrm3/Edn1/Edn2/F2r/Ghsr/Itga2/Nmu/Npnt/Npy2r/Oxtr/Ptafr/Ptgs2/Tacr1/Tbxa2r	16
GO:0022408	negative regulation of cell-cell adhesion	57/3618	161/14191	0.00318735	0.0450272	0.0382973	Adamts18/Adipoq/Adrb2/Adtrp/Anxa1/Arg2/B4galnt2/Bcl6/Bmp4/Btn1a1/Btn2a2/C1qtnf1/Casp3/Cbfb/Ccm2l/Cd276/Cd300a/Cd74/Cd86/Ceacam1/Clec4g/Cxcl12/Dlg5/Dusp22/Erbb2/Fgg/Fgl1/Fgl2/Foxj1/Gli3/Gpnmb/H2-Aa/Hlx/Irf1/Klf4/Lag3/Lgals3/Muc4/Nexmif/Nrarp/Pik3r1/Pla2g2f/Ptpn22/Ripor2/Sdc4/Sftpd/Slfn1/Smad7/Snai2/Socs1/Tarm1/Tigit/Tnfrsf14/Tnfrsf21/Tnfsf4/Zc3h12a/Zc3h12d	57
GO:0042063	gliogenesis	94/3618	287/14191	0.00327212	0.0460295	0.0391498	Adgrg1/Ager/Agt/Anxa1/Ascl1/Aspa/Bmerb1/Bmp4/C1qa/C5ar1/Ccl12/Ccl3/Csf1/Cspg4/Cx3cl1/Dll3/Dmd/Dner/Drd1/Drd3/Dusp10/Dusp15/Egfr/Egr2/Eif2b5/Epha4/Erbb2/F2/Fa2h/Fgf10/Fgf2/Fgfr3/Foxg1/Gap43/Gcm1/Gli3/Gpr157/Grn/Hes1/Idh2/Ifngr1/Igf1/Il33/Il6st/Klf15/Lamb1/Lamb2/Ldlr/Lrp1/Lta/Lyn/Mag/Mbd1/Mecp2/Myc/Mycn/Myrf/Nab1/Ndn/Nkx2-2/Nkx6-1/Nkx6-2/Nr1d1/Nrros/Ntrk3/P2ry1/P2ry12/Pax2/Pick1/Plpp3/Pmp22/Pparg/P…	94
GO:0030879	mammary gland development	46/3618	125/14191	0.00328215	0.0460295	0.0391498	Ar/Atp2b2/Bmp4/Cav1/Ccl11/Csf1/Csn2/Cyp19a1/Ddr1/Elf5/Fgf10/Fgf2/Fgfr2/Gli2/Gli3/Gpat4/Hoxa9/Hoxb9/Hoxd9/Igf1/Igf1r/Irs1/Irs2/Lbh/Msx2/Nr3c1/Pax3/Pml/Prl2a1/Prl3d1/Prl3d2/Prl3d3/Ptch1/Pthlh/Rln1/Rxfp1/Smo/Sox9/Tbx2/Tbx3/Tph1/Vdr/Wnt3a/Wnt4/Wnt5a/Xbp1	46
GO:0032675	regulation of interleukin-6 production	46/3618	125/14191	0.00328215	0.0460295	0.0391498	Ager/Arhgef2/Arid5a/Bpi/Capn2/Ccr5/Cd200/Cd36/Cd74/Chrna7/F2r/F2rl1/Fcer1g/Foxj1/Ghsr/Hgf/Il33/Il6ra/Inpp5d/Isl1/Klf2/Lbp/Lilra5/Met/Mmp8/Nlrp10/Nod2/Ptafr/Ptpn22/Selenos/Syk/Ticam1/Tlr2/Tlr4/Tlr6/Tlr7/Tlr8/Tnfrsf1a/Tnfsf4/Trem2/Tslp/Twist1/Tyrobp/Wnt5a/Xbp1/Zc3h12a	46
GO:0050706	regulation of interleukin-1 beta secretion	15/3618	30/14191	0.0033445	0.0461659	0.0392658	Arg2/Ccl3/Ccr5/Cptp/Fzd5/Lilra5/Nod2/Pml/Serpinb1a/Tlr2/Tlr4/Tlr8/Trim16/Wnt5a/Zc3h12a	15

## Sheet: Table S7
Supplementary Table S7. Gene Ontology analysis of genes upregulated in the Active (winter) testes of Microtus duodecimcostatus.
ID	Description	GeneRatio	BgRatio	pvalue	p.adjust	qvalue	geneID	Count
GO:0003341	cilium movement	41/2477	54/14191	6.385e-21	1.15803e-17	1.15803e-17	Adcy10/Ak7/Armc4/Catsper1/Ccdc103/Ccdc114/Ccdc151/Ccdc40/Ccdc65/Celsr2/Cfap221/Cfap298/Cfap43/Cfap53/Cfap54/Dnaaf4/Dnah1/Dnah10/Dnah11/Dnah6/Dnah7a/Dnah7b/Dnah7c/Dnali1/Drc1/Gas8/Hydin/Kif27/Lrrc6/Rfx3/Rsph9/Spag16/Spag17/Spef2/Stk36/Tekt3/Tekt5/Ttll6/Ulk4/Wdr63/Zbbx	41
GO:0044782	cilium organization	110/2477	264/14191	1.14129e-20	1.55243e-17	1.55243e-17	Adamts16/Ak7/Alms1/Arl13a/Armc4/Armc9/Asap1/B9d1/Bbs9/C2cd3/Ccdc103/Ccdc114/Ccdc13/Ccdc151/Ccdc40/Ccdc65/Ccdc88a/Ccno/Cdc14b/Cdk10/Celsr2/Celsr3/Cenpj/Cep126/Cep41/Cep70/Cep83/Cep89/Cfap157/Cfap221/Cfap298/Cfap43/Cfap44/Cfap52/Cfap53/Cfap54/Dnaaf3/Dnaaf4/Dnah1/Dnah7a/Dnah7b/Dnah7c/Dnal1/Dnali1/Drc1/Dync2li1/Ehd1/Eno4/Entr1/Fam92a/Fhdc1/Foxj1/Gas8/Gfy/Hydin/Hyls1/Ift122/Ift140/Ift22/Ift27/Ift43/If…	110
GO:0060271	cilium assembly	102/2477	243/14191	1.55694e-19	1.69426e-16	1.69426e-16	Adamts16/Ak7/Alms1/Arl13a/Armc4/Armc9/Asap1/B9d1/Bbs9/C2cd3/Ccdc103/Ccdc114/Ccdc13/Ccdc151/Ccdc40/Ccdc65/Ccdc88a/Ccno/Cdc14b/Cdk10/Celsr2/Celsr3/Cenpj/Cep126/Cep41/Cep70/Cep83/Cep89/Cfap157/Cfap221/Cfap298/Cfap43/Cfap44/Cfap52/Cfap53/Cfap54/Dnaaf3/Dnaaf4/Dnah1/Dnah7a/Dnah7b/Dnah7c/Dnal1/Dnali1/Drc1/Dync2li1/Ehd1/Entr1/Fam92a/Fhdc1/Foxj1/Gas8/Gfy/Hydin/Hyls1/Ift122/Ift140/Ift43/Ift57/Ift74/Ift81/I…	102
GO:0035082	axoneme assembly	36/2477	50/14191	2.9735e-17	2.69647e-14	2.69647e-14	Ak7/Armc4/Ccdc103/Ccdc114/Ccdc151/Ccdc40/Ccdc65/Cfap157/Cfap43/Cfap44/Dnaaf3/Dnaaf4/Dnah1/Dnah7a/Dnah7b/Dnah7c/Dnal1/Dnali1/Drc1/Gas8/Hydin/Ift88/Jhy/Lrguk/Lrrc46/Lrrc49/Lrrc6/Rp1/Rp1l1/Rsph9/Spag16/Spag17/Spef2/Tbc1d32/Ttll5/Wdr63	36
GO:0001578	microtubule bundle formation	41/2477	77/14191	9.8311e-13	7.64157e-10	7.64157e-10	Ak7/Armc4/Ccdc103/Ccdc114/Ccdc151/Ccdc40/Ccdc65/Cfap157/Cfap43/Cfap44/Dnaaf3/Dnaaf4/Dnah1/Dnah7a/Dnah7b/Dnah7c/Dnal1/Dnali1/Drc1/Gas8/Hydin/Ift88/Jhy/Lrguk/Lrrc46/Lrrc49/Lrrc6/Map2/Map7/Plk1/Rp1/Rp1l1/Rsph9/Spag16/Spag17/Spef2/Tbc1d32/Trim46/Ttll5/Ttll6/Wdr63	41
GO:0007283	spermatogenesis	111/2477	342/14191	6.93664e-12	4.71778e-09	4.71778e-09	Ace/Acrbp/Acsbg2/Adad1/Adam18/Adam25/Adcy10/Adig/Ak7/Akap9/Alms1/Apob/Atat1/Boll/Brdt/Catsper1/Catsperb/Catsperd/Catsperg2/Catsperz/Ccdc33/Ccdc42/Ccdc87/Cdk16/Celf3/Cep57/Cfap157/Cfap43/Cfap44/Cfap54/Cfap69/Cftr/Cib1/Cntd1/D1Pas1/Dmrtc2/Dnah1/Dpy19l2/Drc7/Eif4g3/Fancg/Foxa3/Ggn/Ggnbp2/Gorasp2/Gpx4/H2bc1/Hormad1/Ica1l/Ift27/Ift81/Ift88/Immp2l/Katnal1/Lrguk/Map7/Meig1/Meioc/Mgat4d/Morn2/Mroh2b/Mybl…	111
GO:0001539	cilium or flagellum-dependent cell motility	21/2477	27/14191	1.12246e-11	6.10731e-09	6.10731e-09	Catsper1/Ccdc65/Cfap43/Cfap44/Cfap54/Cfap57/Dnah1/Dnah11/Drc1/Efcab1/Efhc1/Gas8/Lrrc46/Lrrc6/Rfx3/Rsph9/Spag16/Spef1/Tekt3/Tekt5/Wdr63	21
GO:0060285	cilium-dependent cell motility	21/2477	27/14191	1.12246e-11	6.10731e-09	6.10731e-09	Catsper1/Ccdc65/Cfap43/Cfap44/Cfap54/Cfap57/Dnah1/Dnah11/Drc1/Efcab1/Efhc1/Gas8/Lrrc46/Lrrc6/Rfx3/Rsph9/Spag16/Spef1/Tekt3/Tekt5/Wdr63	21
GO:0048232	male gamete generation	114/2477	358/14191	1.41564e-11	7.00227e-09	7.00227e-09	Ace/Acrbp/Acsbg2/Adad1/Adam18/Adam25/Adamts16/Adcy10/Adig/Ak7/Akap9/Alms1/Apob/Atat1/Boll/Brdt/Catsper1/Catsperb/Catsperd/Catsperg2/Catsperz/Ccdc33/Ccdc42/Ccdc87/Cdk16/Celf3/Cep57/Cfap157/Cfap43/Cfap44/Cfap54/Cfap69/Cftr/Cib1/Cntd1/D1Pas1/Dmrtc2/Dnah1/Dpy19l2/Drc7/Eif4g3/Fancg/Foxa3/Ggn/Ggnbp2/Gorasp2/Gpx4/H2bc1/Hormad1/Ica1l/Ift27/Ift81/Ift88/Immp2l/Katnal1/Lrguk/Map7/Meig1/Meikin/Meioc/Mgat4d/M…	114
GO:0030317	flagellated sperm motility	33/2477	59/14191	2.73463e-11	1.14455e-08	1.14455e-08	Adam3/Apob/Catsper1/Catsperd/Catsperz/Ccdc40/Ceacam10/Celf3/Cfap157/Cfap43/Cfap44/Cfap69/Chrna7/Dnah1/Dnah11/Drc7/Efcab1/Eno4/Gas8/Ift88/Lrrc6/Nme8/Nsun7/Slc26a8/Slc9c1/Spag16/Spef2/Tacr1/Tcte1/Tekt3/Tmf1/Tnp2/Ttll5	33
GO:0097722	sperm motility	33/2477	59/14191	2.73463e-11	1.14455e-08	1.14455e-08	Adam3/Apob/Catsper1/Catsperd/Catsperz/Ccdc40/Ceacam10/Celf3/Cfap157/Cfap43/Cfap44/Cfap69/Chrna7/Dnah1/Dnah11/Drc7/Efcab1/Eno4/Gas8/Ift88/Lrrc6/Nme8/Nsun7/Slc26a8/Slc9c1/Spag16/Spef2/Tacr1/Tcte1/Tekt3/Tmf1/Tnp2/Ttll5	33
GO:0070286	axonemal dynein complex assembly	18/2477	22/14191	7.66928e-11	2.98061e-08	2.98061e-08	Armc4/Ccdc103/Ccdc114/Ccdc151/Ccdc40/Ccdc65/Dnaaf3/Dnaaf4/Dnah1/Dnah7a/Dnah7b/Dnah7c/Dnal1/Dnali1/Drc1/Lrrc49/Lrrc6/Wdr63	18
GO:0120031	plasma membrane bounded cell projection assembly	122/2477	414/14191	7.1867e-10	2.60685e-07	2.60685e-07	Ablim2/Adamts16/Aif1l/Ak7/Alms1/Arl13a/Armc4/Armc9/Asap1/B9d1/Bbs9/C2cd3/Ccdc103/Ccdc114/Ccdc13/Ccdc151/Ccdc40/Ccdc65/Ccdc88a/Ccno/Cdc14b/Cdc42ep5/Cdk10/Celsr2/Celsr3/Cenpj/Cep126/Cep41/Cep70/Cep83/Cep89/Cfap157/Cfap221/Cfap298/Cfap43/Cfap44/Cfap52/Cfap53/Cfap54/Clrn1/Coro1c/Dnaaf3/Dnaaf4/Dnah1/Dnah7a/Dnah7b/Dnah7c/Dnal1/Dnali1/Drc1/Dync2li1/Ehd1/Entr1/Eps8l3/Fam92a/Fgd3/Fhdc1/Foxj1/Gap43/Gas8/Gf…	122
GO:0007018	microtubule-based movement	79/2477	234/14191	9.77512e-10	3.32415e-07	3.32415e-07	Adcy10/Ak7/Ap3b1/Ap3m2/Armc4/Casc1/Catsper1/Ccdc103/Ccdc114/Ccdc151/Ccdc40/Ccdc65/Celsr2/Cfap221/Cfap298/Cfap43/Cfap53/Cfap54/Cnih2/Dlg2/Dnaaf4/Dnah1/Dnah10/Dnah11/Dnah17/Dnah2/Dnah6/Dnah7a/Dnah7b/Dnah7c/Dnali1/Drc1/Dync1i1/Dync2li1/Dynlrb2/Fez1/Gas8/Hydin/Ift122/Ift140/Ift22/Ift27/Ift43/Ift57/Ift74/Ift81/Ift88/Kif17/Kif18b/Kif21b/Kif27/Kif3c/Kif5c/Kif6/Kif9/Klc3/Lrrc6/Mak/Map2/Prkcz/Rfx3/Rsph9/S…	79
GO:0030031	cell projection assembly	124/2477	427/14191	1.41739e-09	4.53648e-07	4.53648e-07	Ablim2/Adamts16/Aif1l/Ak7/Alms1/Arl13a/Armc4/Armc9/Asap1/B9d1/Bbs9/C2cd3/Ccdc103/Ccdc114/Ccdc13/Ccdc151/Ccdc40/Ccdc65/Ccdc88a/Ccno/Cdc14b/Cdc42ep5/Cdk10/Celsr2/Celsr3/Cenpj/Cep126/Cep41/Cep70/Cep83/Cep89/Cfap157/Cfap221/Cfap298/Cfap43/Cfap44/Cfap52/Cfap53/Cfap54/Clrn1/Coro1c/Dnaaf3/Dnaaf4/Dnah1/Dnah7a/Dnah7b/Dnah7c/Dnal1/Dnali1/Drc1/Dync2li1/Ehd1/Entr1/Eps8l3/Fam92a/Fgd3/Fhdc1/Foxj1/Gap43/Gas8/Gf…	124
GO:0003351	epithelial cilium movement	15/2477	20/14191	2.62184e-08	7.92523e-06	7.92523e-06	Adcy10/Ak7/Ccdc103/Ccdc40/Dnaaf4/Dnah1/Dnah11/Gas8/Kif27/Lrrc6/Rfx3/Spag17/Spef2/Stk36/Ulk4	15
GO:0007286	spermatid development	40/2477	100/14191	8.32329e-08	2.38353e-05	2.38353e-05	Acrbp/Adad1/Alms1/Catsperb/Catsperd/Catsperz/Ccdc42/Cep57/Cfap157/Cfap43/Cfap44/Cftr/Cib1/Dmrtc2/Dnah1/Dpy19l2/Fancg/H2bc1/Ica1l/Ift88/Meioc/Nectin3/Nup210l/Pacrg/Pcsk4/Pld6/Psme4/Rec8/Rfx2/Rimbp3/Slc26a8/Spag16/Spef2/Spo11/Strbp/Tmf1/Tnp2/Ttll5/Ybx2/Zmynd15	40
GO:0007276	gamete generation	127/2477	475/14191	1.87129e-07	5.09085e-05	5.09085e-05	Ace/Acrbp/Acsbg2/Adad1/Adam18/Adam25/Adamts16/Adcy10/Adig/Afp/Ak7/Akap9/Alms1/Apob/Atat1/Boll/Brdt/Catsper1/Catsperb/Catsperd/Catsperg2/Catsperz/Ccdc33/Ccdc42/Ccdc87/Cdk16/Celf3/Cep57/Cfap157/Cfap43/Cfap44/Cfap54/Cfap69/Cftr/Cib1/Cntd1/D1Pas1/Ddx3x/Dmrtc2/Dnah1/Dpy19l2/Drc7/Eif4g3/Fancg/Foxa3/Ggn/Ggnbp2/Gorasp2/Gpr149/Gpx4/H2bc1/Hormad1/Ica1l/Ift27/Ift81/Ift88/Immp2l/Katnal1/Klf17/Lgr5/Lrguk/Map7…	127
GO:0036159	inner dynein arm assembly	10/2477	11/14191	2.39461e-07	6.20432e-05	6.20432e-05	Ccdc103/Ccdc40/Dnaaf4/Dnah1/Dnah7a/Dnah7b/Dnah7c/Dnali1/Lrrc6/Wdr63	10
GO:0048515	spermatid differentiation	40/2477	105/14191	3.90283e-07	9.6524e-05	9.6524e-05	Acrbp/Adad1/Alms1/Catsperb/Catsperd/Catsperz/Ccdc42/Cep57/Cfap157/Cfap43/Cfap44/Cftr/Cib1/Dmrtc2/Dnah1/Dpy19l2/Fancg/H2bc1/Ica1l/Ift88/Meioc/Nectin3/Nup210l/Pacrg/Pcsk4/Pld6/Psme4/Rec8/Rfx2/Rimbp3/Slc26a8/Spag16/Spef2/Spo11/Strbp/Tmf1/Tnp2/Ttll5/Ybx2/Zmynd15	40
GO:0060294	cilium movement involved in cell motility	11/2477	16/14191	8.26662e-06	0.00195559	0.00195559	Catsper1/Cfap43/Cfap54/Dnah1/Dnah11/Gas8/Rsph9/Spag16/Tekt3/Tekt5/Wdr63	11
GO:0042073	intraciliary transport	18/2477	38/14191	2.0297e-05	0.0046015	0.0046015	Dync2li1/Ift122/Ift140/Ift22/Ift27/Ift43/Ift57/Ift74/Ift81/Ift88/Kif17/Klc3/Mak/Ssx2ip/Traf3ip1/Ttc21a/Ttc30a1/Wdr35	18
GO:0009566	fertilization	37/2477	112/14191	4.5654e-05	0.00993614	0.00993614	Acr/Acrbp/Adam1a/Adam3/Apob/Arsa/Atp8b3/Catsper1/Ccdc87/Cd46/Cfap69/Duox2/Fetub/Glra1/Hyal3/Map7/Nectin3/Npm2/Pcsk4/Pkdrej/Plcd4/Rec8/Rimbp3/Rims1/Spag1/Spag8/Spata46/Sptbn4/Stx2/Syt6/Tdrd12/Tdrd9/Tnp2/Trpc7/Ttll5/Wbp2nl/Zan	37
GO:0000226	microtubule cytoskeleton organization	117/2477	478/14191	4.97379e-05	0.0104086	0.0104086	Ak7/Alms1/Ankrd53/Arhgef2/Armc4/Bmerb1/Brsk1/C2cd3/Ccdc103/Ccdc114/Ccdc13/Ccdc151/Ccdc187/Ccdc40/Ccdc65/Ccdc88a/Ccdc88b/Cdc14b/Cenpj/Cep126/Cep152/Cep295nl/Cep350/Cep57/Cep63/Cep70/Cep76/Cfap157/Cfap43/Cfap44/Cib1/Crmp1/D7Ertd443e/Deup1/Dnaaf3/Dnaaf4/Dnah1/Dnah7a/Dnah7b/Dnah7c/Dnal1/Dnali1/Drc1/Dysf/Efhc1/Fkbp4/Gas8/Gsk3b/Haus2/Haus4/Hook2/Hspa1a/Hydin/Ift88/Jhy/Katnal1/Katnal2/Katnb1/Kif18b/Kiz/…	117

## Sheet: Table S8
Supplementary Table S8. Gene Ontology analysis of genes upregulated in the regressed (summer) testes of Microtus duodecimcostatus.
ID	Description	GeneRatio	BgRatio	pvalue	p.adjust	qvalue	geneID	Count
GO:2000147	positive regulation of cell motility	114/1141	488/14191	2.26105e-26	7.29798e-23	4.42536e-23	Acvr1/Adam10/Adamts1/Agt/Angptl3/Ano6/Anxa1/Aoc3/Aqp1/Bcl2/Bmp4/Bmpr2/C3ar1/C5ar1/Camk2d/Cav1/Cavin1/Ccl11/Ccl12/Cd74/Cmklr1/Col18a1/Coro1a/Csf1/Ctsh/Cx3cl1/Cxcl12/Cxcl13/Dab2/Ddr2/Drd1/Edn1/Edn2/Ednra/Egfr/Egr1/Epb41l4b/Epha1/F2r/F2rl1/F3/Fgf1/Fgf10/Fgf18/Fgfr1/Flna/Flt4/Gab1/Hdac7/Hgf/Hmox1/Igf1/Igf1r/Il6st/Insr/Irs1/Irs2/Itga2/Itga3/Itga6/Itgav/Jcad/Jun/Kdr/Lamb1/Lamc2/Lbp/Lgals3/Lpar1/Lrp1/Me…	114
GO:0001525	angiogenesis	107/1141	457/14191	7.19114e-25	1.26372e-21	7.66298e-22	Acvr1/Adamts1/Adgrb3/Adgrg1/Adm/Adra2b/Adrb2/Agt/Ahr/Amotl2/Ang/Angptl3/Angptl4/Anpep/Anxa1/Aqp1/Arhgap22/Bmp4/C3ar1/C5ar1/Card10/Cav1/Ccl11/Ccl12/Cd36/Clec14a/Cnmd/Col18a1/Cspg4/Ctsh/Cx3cl1/Cx3cr1/Cxcl12/Cybb/Cysltr1/Dcn/Dll4/Edn1/Ednra/Emilin1/Epha1/F3/Fgf1/Fgf18/Fgfr1/Fgfr2/Flna/Flt4/Foxc1/Foxj2/Fzd5/Gab1/Gata4/Hdac7/Hgf/Hhex/Hmox1/Hpse/Hs6st1/Itgav/Itgb8/Jcad/Jun/Kdr/Klf2/Lgals3/Lrg1/Mecp2/Me…	107
GO:1901342	regulation of vasculature development	76/1141	302/14191	7.06827e-20	3.33793e-17	2.02406e-17	Adam10/Adamts1/Adgrb3/Adm/Adrb2/Agt/Angptl3/Anxa1/Aqp1/Bmp4/C3ar1/C5ar1/Card10/Ccl11/Cd36/Cflar/Cnmd/Cth/Ctsh/Cx3cl1/Cx3cr1/Cybb/Cysltr1/Dcn/Dll4/Egr1/Emilin1/Epha1/F3/Fgf1/Fgf18/Foxc1/Foxj2/Gab1/Gata4/Hdac7/Hgf/Hhex/Hmox1/Il6ra/Itgb8/Jcad/Kdr/Klf2/Lgals3/Lrg1/Mecp2/Meox2/Minar1/Nfe2l2/Nodal/Nrp1/Pdgfd/Pf4/Plxnd1/Pml/Ptger4/Ptn/Rapgef3/Rhob/Rhoj/Sema6a/Srpx2/Stab1/Stard13/Stat1/Tbxa2r/Tgfb2/Tmem1…	76
GO:0009611	response to wounding	88/1141	407/14191	3.31786e-18	1.02893e-15	6.23923e-16	Adm/Adrb2/Ano6/Anxa1/Anxa6/Apoe/Aqp1/Arhgef19/Axl/Bcl2/Casp3/Cav1/Cd109/Cd36/Cdkn1b/Cflar/Clec10a/Cnn2/Cx3cl1/Ddr1/Dsp/Egfr/Epb41l4b/Eppk1/Erbb2/F2r/F2rl1/F3/Fcer1g/Fgf10/Fgfr3/Flna/Fzd7/Gata4/Gdnf/Gp1ba/Grhl3/Hmox1/Hpse/Igf1/Igf1r/Igsf10/Jun/Kank1/Lamb2/Lrp1/Matn4/Mertk/Mmp2/Msx2/Mustn1/Myh9/Mylk/Ndnf/Nfe2l2/Notch2/P2rx1/P2ry1/P2ry12/Pax7/Pdgfra/Pear1/Pecam1/Pf4/Ptger4/Ptgfrn/Ptn/Rgma/Sdc4/Serpi…	88
GO:0043410	positive regulation of MAPK cascade	89/1141	424/14191	1.55219e-17	4.30691e-15	2.61163e-15	Adra2b/Adrb2/Agt/Apoe/Ar/Arhgef5/Bmp4/C5ar1/Camk2d/Cav2/Ccl11/Ccl12/Ccl3/Ccl8/Cd36/Cd74/Cflar/Cspg4/Cx3cl1/Dab2/Eda2r/Edn1/Ednra/Egfr/Erbb2/Esr2/F2r/F2rl1/Ffar4/Fgd2/Fgf1/Fgf10/Fgf18/Fgfr1/Fgfr2/Fgfr3/Flt4/Fshr/Fzd10/Fzd5/Gab1/Gadd45b/Gadd45g/Gata4/Gdf15/Gpr37/Hgf/Igf1/Igf1r/Igfbp3/Il6ra/Insr/Jcad/Jun/Kdr/Lpar1/Lrp1/Map3k21/Met/Mid1/Ncf1/Ndst1/Nod2/Nodal/Notch2/Npnt/Nrk/Nrp1/P2ry1/Pdgfc/Pdgfd/Pdg…	89
GO:0070371	ERK1 and ERK2 cascade	67/1141	272/14191	3.87293e-17	1.00588e-14	6.09947e-15	Agt/Apoe/Bmp4/C5ar1/Camk2d/Cav1/Ccl11/Ccl12/Ccl3/Ccl8/Cd36/Cd74/Cflar/Ctsh/Cx3cl1/Dab2/Dmd/Dusp26/Ednra/Egfr/Emilin1/Erbb2/Errfi1/Esr2/F2r/F2rl1/Ffar4/Fgf10/Fgf18/Fgfr2/Fgfr3/Flt4/Fshr/Gata4/Igf1/Itgav/Jun/Kdr/Lrp1/Myc/Ndrg2/Nod2/Nodal/Notch2/Npnt/Nrp1/P2ry1/Pdgfc/Pdgfd/Pdgfra/Pdgfrb/Ptger4/Ptprc/Rasgrp1/Sema6a/Sox9/Spry1/Syk/Timp3/Tlr2/Tlr4/Tnfaip8l3/Trem2/Vegfb/Xbp1/Zfp36l1/Zfp36l2	67
GO:0042060	wound healing	70/1141	322/14191	7.8351e-15	1.2149e-12	7.36694e-13	Adrb2/Ano6/Anxa1/Anxa6/Apoe/Aqp1/Arhgef19/Axl/Cav1/Cd109/Cd36/Cdkn1b/Cflar/Clec10a/Cnn2/Cx3cl1/Ddr1/Dsp/Egfr/Epb41l4b/Eppk1/Erbb2/F2r/F2rl1/F3/Fcer1g/Fgf10/Flna/Fzd7/Gata4/Gp1ba/Grhl3/Hmox1/Hpse/Igf1/Igsf10/Kank1/Mertk/Msx2/Mustn1/Myh9/Mylk/Ndnf/Nfe2l2/Notch2/P2rx1/P2ry1/P2ry12/Pax7/Pdgfra/Pear1/Pecam1/Pf4/Ptger4/Ptgfrn/Ptn/Sdc4/Serping1/Smad3/Snai2/Syk/Sytl4/Tbxa2r/Tgfb2/Thbd/Tlr4/Vegfb/Wnt4/Wnt…	70
GO:0045785	positive regulation of cell adhesion	73/1141	351/14191	2.31799e-14	3.37566e-12	2.04693e-12	Adgrg1/Anxa1/Bcl6/Cav1/Cbfb/Ccdc80/Ccr5/Cd276/Cd36/Cd74/Cd83/Chrd/Cited2/Coro1a/Csf1/Cx3cl1/Cxcl12/Cxcl13/Dab2/Dmd/Dusp26/Efnb1/Emilin1/Epb41l4b/Epha1/Erbb2/Flna/Gli3/H2-Aa/Hes1/Hlx/Igf1/Il2rg/Il6ra/Il6st/Irf1/Itga2/Itga3/Itga6/Itgal/Itgav/Kdr/Mex3b/Ndnf/Nedd9/Nkap/Nodal/Npnt/Nrp1/P2ry12/Plekha2/Plpp3/Ptafr/Ptger4/Ptn/Ptprc/Rac3/Rasgrp1/Sash3/Sdc4/Smad3/Smad7/Spock2/Spp1/Syk/Tbx18/Tgfb2/Tnfrsf14/…	73
GO:0002521	leukocyte differentiation	85/1141	452/14191	7.0895e-14	8.89901e-12	5.39619e-12	Adgrg3/Ahr/Anxa1/Axl/B2m/Batf3/Bcl2/Bcl3/Bcl6/Bmp4/C1qc/Cbfb/Ccl3/Cd109/Cd3g/Cd74/Cd83/Cd8a/Cebpa/Cited2/Cmtm7/Csf1/Dll4/Dock11/Egr1/Eomes/Erbb2/F2rl1/Fcer1g/Fes/Fgfr3/Fgl2/Fos/Fshr/Fut7/Fzd5/Fzd7/Gadd45g/Gli3/H2-Aa/Hdac7/Hhex/Hlx/Il2rg/Inpp5d/Irf1/Jun/Junb/Lag3/Lfng/Mef2c/Mertk/Msh2/Myc/Nfam1/Nkap/Notch2/Nrros/Pf4/Pik3r1/Ptger4/Ptprc/Rasgrp1/Rorc/Sash3/Sfrp1/Slamf8/Smad7/Sox4/Spi1/Syk/Tlr2/Tmem1…	85
GO:0070372	regulation of ERK1 and ERK2 cascade	59/1141	258/14191	1.05678e-13	1.1607e-11	7.03828e-12	Apoe/Bmp4/C5ar1/Camk2d/Cav1/Ccl11/Ccl12/Ccl3/Ccl8/Cd36/Cd74/Cflar/Cx3cl1/Dab2/Dmd/Dusp26/Ednra/Egfr/Emilin1/Erbb2/Errfi1/Esr2/F2r/F2rl1/Ffar4/Fgf10/Fgf18/Fgfr2/Fgfr3/Flt4/Fshr/Gata4/Igf1/Jun/Kdr/Lrp1/Ndrg2/Nod2/Nodal/Notch2/Npnt/Nrp1/P2ry1/Pdgfc/Pdgfd/Pdgfra/Pdgfrb/Ptprc/Rasgrp1/Sema6a/Spry1/Syk/Timp3/Tlr2/Tlr4/Tnfaip8l3/Trem2/Vegfb/Xbp1	59
GO:0050679	positive regulation of epithelial cell proliferation	45/1141	170/14191	4.06057e-13	3.96432e-11	2.40389e-11	Ang/Ar/Bmp4/Bmpr2/C5ar1/Cav1/Cav2/Ccl11/Cflar/Cxcl12/Cyp7b1/Egfr/Eppk1/Erbb2/F3/Fgf1/Fgf10/Fgfr1/Fgfr2/Fgfr3/Flt4/Fzd7/Gas1/Hmox1/Hpn/Htra1/Igf1/Jcad/Jun/Kdr/Lrg1/Myc/Nod2/Nodal/Notch2/Osr2/Ptn/Sfrp1/Smo/Sox9/Tbx18/Twist1/Vegfb/Wnt5a/Xbp1	45
GO:0071396	cellular response to lipid	75/1141	390/14191	6.95759e-13	6.55007e-11	3.97184e-11	Abca1/Agtr2/Ahr/Anxa1/Aqp1/Ar/Arid5a/Axl/Bmp4/Ccl12/Cd36/Cx3cl1/Cx3cr1/Cxcl13/Cyp7b1/Dab2/Egfr/Epha3/Esr2/Fbxo32/Fcgr4/Fes/Fshr/Gbp2/Gdnf/Glrx/Id3/Igf1/Inhbb/Irf8/Irs1/Kank2/Kcnmb1/Kdm5d/Lbp/Lpar1/Mef2c/Mmp2/Msx2/Ncor2/Nfkb1/Nfkbia/Nod2/Nodal/Nr1d1/Nr3c1/Nrip1/Ogt/Padi2/Pck2/Pdk4/Pf4/Plscr3/Ptch1/Ptger4/Rorc/Sfrp1/Smo/Snai2/Sox9/Spp1/Stat1/Tbxa2r/Tcf21/Ticam1/Tlr4/Trem2/Trib1/Vim/Xbp1/Zbtb7a/Zc3h…	75
GO:0071560	cellular response to transforming growth factor beta stimulus	46/1141	183/14191	1.66471e-12	1.37131e-10	8.31535e-11	Acvr1/Bcl9l/Bmpr1b/Bmpr2/Cav1/Cav2/Cd109/Cflar/Cilp/Cited2/Cldn5/Col1a2/Dab2/Emilin1/Fos/Gdnf/Htra1/Htra3/Igf1r/Itga3/Jun/Lrg1/Ltbp3/Ltbp4/Mef2c/Nodal/Npnt/Nr3c1/Nrros/Pdgfd/Pml/Scx/Ski/Smad3/Smad7/Smad9/Sox9/Tgfb1i1/Tgfb2/Tgfbr3/Vasn/Xbp1/Zbtb7a/Zfp36l1/Zfp36l2/Zyx	46
GO:0050900	leukocyte migration	59/1141	276/14191	2.26945e-12	1.84069e-10	1.11616e-10	Adam10/Ano6/Anxa1/Aoc3/Apod/Arhgef5/Bst1/C3ar1/C5ar1/Ccl11/Ccl12/Ccl3/Ccl8/Cd200/Cd300a/Cd74/Ch25h/Cmklr1/Coro1a/Csf1/Cx3cl1/Cx3cr1/Cxcl12/Cxcl13/Cyp7b1/Edn1/Edn2/Ednra/Ednrb/Emilin1/F2rl1/Fcer1g/Fut7/Il33/Itga2/Itga6/Lbp/Lgals3/Lrch1/Mpp1/Nod2/P2ry12/Padi2/Pdgfd/Pecam1/Pf4/Ptafr/Ptger4/Ptn/Rarres2/Slamf8/Spp1/Syk/Tlr2/Tnfrsf14/Trem2/Vcam1/Vegfb/Wnt5a	59
GO:0071559	response to transforming growth factor beta	46/1141	185/14191	2.5223e-12	2.01478e-10	1.22173e-10	Acvr1/Bcl9l/Bmpr1b/Bmpr2/Cav1/Cav2/Cd109/Cflar/Cilp/Cited2/Cldn5/Col1a2/Dab2/Emilin1/Fos/Gdnf/Htra1/Htra3/Igf1r/Itga3/Jun/Lrg1/Ltbp3/Ltbp4/Mef2c/Nodal/Npnt/Nr3c1/Nrros/Pdgfd/Pml/Scx/Ski/Smad3/Smad7/Smad9/Sox9/Tgfb1i1/Tgfb2/Tgfbr3/Vasn/Xbp1/Zbtb7a/Zfp36l1/Zfp36l2/Zyx	46
GO:0002685	regulation of leukocyte migration	43/1141	168/14191	4.63213e-12	3.30719e-10	2.00542e-10	Adam10/Ano6/Anxa1/Aoc3/Apod/Bst1/C3ar1/C5ar1/Ccl12/Cd200/Cd300a/Cd74/Cmklr1/Csf1/Cx3cl1/Cxcl12/Cxcl13/Edn1/Edn2/Ednra/Emilin1/F2rl1/Il33/Itga2/Lbp/Lgals3/Lrch1/Mpp1/Nod2/P2ry12/Padi2/Pdgfd/Pecam1/Ptafr/Ptger4/Ptn/Rarres2/Slamf8/Tlr2/Tnfrsf14/Trem2/Vegfb/Wnt5a	43
GO:0002683	negative regulation of immune system process	74/1141	398/14191	5.58202e-12	3.92379e-10	2.37931e-10	Anxa1/Apod/Axl/Bcl6/Bmp4/C1qc/Casp3/Cbfb/Ccl12/Cd200/Cd276/Cd300a/Cd74/Cd96/Cx3cl1/Cxcl12/Emilin1/Erbb2/F2rl1/Fam3a/Fcer1g/Fgl2/Gli3/Gpr171/Gramd4/H2-Aa/H2-Ob/Hes1/Hlx/Hmox1/Hoxa9/Hoxb8/Htra1/Igf1/Il33/Inpp5d/Irf1/Klf13/Lag3/Lgals3/Lrch1/Mertk/Myc/Nfe2l2/Nfkbia/Nod2/Nr1d1/Padi2/Pf4/Pik3r1/Ptger4/Ptprc/Sdc4/Serpinb9/Serping1/Sfrp1/Slamf8/Slfn1/Smad7/Sox9/Tap1/Tap2/Tapbpl/Tgfb2/Tlr6/Tmem176a/Tnfrsf…	74
GO:0030098	lymphocyte differentiation	62/1141	305/14191	6.24324e-12	4.33083e-10	2.62614e-10	Adgrg3/Ahr/Anxa1/Axl/B2m/Bcl2/Bcl3/Bcl6/Bmp4/Cbfb/Cd3g/Cd74/Cd83/Cd8a/Cmtm7/Dll4/Dock11/Egr1/Eomes/Erbb2/Fcer1g/Fgl2/Fut7/Fzd5/Fzd7/Gadd45g/Gli3/H2-Aa/Hdac7/Hhex/Hlx/Il2rg/Inpp5d/Irf1/Lag3/Lfng/Mertk/Msh2/Nfam1/Nkap/Notch2/Pik3r1/Ptger4/Ptprc/Rasgrp1/Rorc/Sash3/Sfrp1/Slamf8/Smad7/Sox4/Spi1/Syk/Tmem98/Tox/Wnt4/Xbp1/Zbtb16/Zbtb7a/Zc3h12a/Zfp36l1/Zfp36l2	62
GO:1904018	positive regulation of vasculature development	45/1141	183/14191	6.60147e-12	4.51987e-10	2.74076e-10	Adm/Angptl3/Anxa1/Aqp1/C3ar1/C5ar1/Ccl11/Cflar/Cth/Ctsh/Cx3cl1/Cx3cr1/Cybb/Cysltr1/Egr1/Epha1/F3/Fgf1/Fgf18/Gab1/Gata4/Hdac7/Hgf/Hmox1/Il6ra/Itgb8/Jcad/Kdr/Lgals3/Lrg1/Nfe2l2/Nodal/Nrp1/Pdgfd/Rapgef3/Rhob/Rhoj/Srpx2/Tbxa2r/Tmem100/Tnfrsf1a/Vegfb/Wnt5a/Xbp1/Zc3h12a	45
GO:0042035	regulation of cytokine biosynthetic process	29/1141	86/14191	9.71202e-12	6.24412e-10	3.78632e-10	Adam33/Bcl3/Cd276/Cd74/Cx3cr1/Cybb/Egr1/Errfi1/Inhbb/Inpp5d/Irf1/Lag3/Lbp/Nfkb1/Ptafr/Ptprc/Rnf128/S100b/Syk/Ticam1/Tlr2/Tlr4/Tlr6/Tlr7/Tlr8/Trib2/Tyrobp/Wnt5a/Zfp36	29
GO:0001818	negative regulation of cytokine production	50/1141	227/14191	3.53131e-11	1.95969e-09	1.18832e-09	Anxa1/Apod/Axl/Bcl3/Bcl6/Cd200/Cd276/Cd83/Cd96/Cmklr1/Cx3cl1/Cx3cr1/Errfi1/F2rl1/Ffar4/Fgfr1/Hdac7/Hgf/Hmox1/Igf1/Il33/Inhbb/Inpp5d/Klf2/Lag3/Lbp/Mertk/Met/Ndrg2/Nfkb1/Nod2/Pml/Ptger4/Ptprc/Rnf128/Serpinb1a/Smad7/Tgfb2/Tlr2/Tlr4/Tlr6/Tlr8/Tnfrsf1a/Tnfrsf21/Trem2/Trib2/Twist1/Tyrobp/Zc3h12a/Zfp36	50
GO:0097191	extrinsic apoptotic signaling pathway	45/1141	193/14191	4.58566e-11	2.43195e-09	1.47469e-09	Acvr1/Agt/Agtr2/Ar/Bcl2/Bex3/Bmp4/Bmpr1b/Bok/Casp2/Cav1/Cflar/Cx3cl1/Cx3cr1/Dab2/Deptor/Fcmr/Fgf10/Fgfr1/Fgfr3/Foxo3/Gas1/Gdnf/Hgf/Hmox1/Igf1/Il33/Itga6/Itgav/Lgals3/Nrp1/Pf4/Pik3r1/Pml/Ptprc/Sfrp1/Siglec1/Smad3/Snai2/Srpx/Tgfb2/Timp3/Tnfsf10/Tnfsf12/Trps1	45
GO:0048017	inositol lipid-mediated signaling	38/1141	150/14191	1.12671e-10	5.35136e-09	3.24496e-09	Adap2/Agt/Dcn/Dipk2a/Edn1/Egfr/Erbb2/F2r/F2rl1/Flt4/Fshr/Gsn/Hgf/Igf1/Igf1r/Insr/Irs1/Kdr/Ncf1/Ogt/Pdgfc/Pdgfd/Pdgfra/Pdgfrb/Pear1/Pik3r1/Pik3r5/Pld1/Prex2/Ptafr/Rasgrp1/Serpina12/Sox9/Tgfb2/Tnfaip8l3/Twist1/Xbp1/Zfp36l1	38
GO:0030595	leukocyte chemotaxis	40/1141	164/14191	1.28144e-10	6.03194e-09	3.65766e-09	Adam10/Ano6/Anxa1/Arhgef5/Bst1/C3ar1/C5ar1/Ccl11/Ccl12/Ccl3/Ccl8/Cd74/Ch25h/Cmklr1/Coro1a/Csf1/Cx3cl1/Cx3cr1/Cxcl12/Cxcl13/Cyp7b1/Edn1/Edn2/Ednra/Ednrb/F2rl1/Fcer1g/Lbp/Lgals3/Mpp1/Nod2/Padi2/Pf4/Ptn/Rarres2/Slamf8/Spp1/Syk/Vegfb/Wnt5a	40
GO:0002696	positive regulation of leukocyte activation	52/1141	250/14191	1.34546e-10	6.22215e-09	3.773e-09	Anxa1/Axl/Bcl2/Bcl6/Bst1/Cav1/Cbfb/Cd276/Cd74/Cd83/Cebpa/Coro1a/Ctsc/Efnb1/F2rl1/Fcer1g/Fgf10/Gli3/H2-Aa/Hes1/Hlx/Igf1/Il2rg/Il33/Il6ra/Il6st/Inpp5d/Irf1/Irs2/Itgal/Lbp/Mef2c/Msh2/Nkap/Nod2/Ptafr/Ptprc/Rasgrp1/Sash3/Syk/Ticam1/Tlr4/Tlr6/Tnfrsf14/Tox/Trem2/Tslp/Tyrobp/Vcam1/Wnt5a/Xbp1/Zbtb16	52
GO:0001819	positive regulation of cytokine production	64/1141	352/14191	4.13128e-10	1.68838e-08	1.0238e-08	Agt/Agtr2/Anxa1/Arid5a/B2m/Bcl3/C3ar1/C5ar1/Ccl3/Ccr5/Cd200/Cd276/Cd36/Cd74/Cd83/Cx3cl1/Cybb/Egr1/F2r/F2rl1/Fcer1g/Flt4/Fzd5/Gata4/Hgf/Hilpda/Hpse/Ifi204/Ifngr1/Il33/Il6ra/Irf1/Irf8/Lbp/Lrp1/Nfam1/Nod2/Nodal/Pf4/Pik3r1/Ptafr/Ptger4/Ptprc/Rasgrp1/Sash3/Smad3/Sptbn1/Stat1/Syk/Ticam1/Tlr2/Tlr4/Tlr6/Tlr7/Tlr8/Tnfrsf14/Tnfrsf1a/Trem2/Tslp/Twist1/Tyrobp/Wnt5a/Xbp1/Zc3hav1	64
GO:0032612	interleukin-1 production	27/1141	87/14191	4.29583e-10	1.71573e-08	1.04039e-08	Abca1/Anxa1/Ccl3/Ccr5/Cd36/Cx3cl1/Cx3cr1/Egr1/Errfi1/F2r/F2rl1/Fzd5/Ifi204/Igf1/Nod2/Pml/Ptger4/Serpinb1a/Smad3/Tlr2/Tlr4/Tlr6/Tlr8/Trem2/Tyrobp/Wnt5a/Zc3h12a	27
GO:0045766	positive regulation of angiogenesis	39/1141	164/14191	4.86577e-10	1.91435e-08	1.16083e-08	Adm/Angptl3/Anxa1/Aqp1/C3ar1/C5ar1/Ccl11/Ctsh/Cx3cl1/Cx3cr1/Cybb/Cysltr1/Epha1/F3/Fgf1/Fgf18/Gab1/Gata4/Hdac7/Hgf/Hmox1/Itgb8/Jcad/Kdr/Lgals3/Lrg1/Nfe2l2/Nodal/Nrp1/Rapgef3/Rhob/Rhoj/Srpx2/Tbxa2r/Tnfrsf1a/Vegfb/Wnt5a/Xbp1/Zc3h12a	39
GO:0032611	interleukin-1 beta production	24/1141	71/14191	5.62156e-10	2.17918e-08	1.32141e-08	Abca1/Ccl3/Ccr5/Cd36/Cx3cr1/Egr1/Errfi1/F2r/F2rl1/Fzd5/Ifi204/Igf1/Nod2/Pml/Serpinb1a/Smad3/Tlr2/Tlr4/Tlr6/Tlr8/Trem2/Tyrobp/Wnt5a/Zc3h12a	24
GO:0032675	regulation of interleukin-6 production	33/1141	125/14191	5.94834e-10	2.28903e-08	1.38802e-08	Arid5a/Capn2/Ccr5/Cd200/Cd36/Cd74/F2r/F2rl1/Fcer1g/Hgf/Il33/Il6ra/Inpp5d/Klf2/Lbp/Met/Nod2/Ptafr/Syk/Ticam1/Tlr2/Tlr4/Tlr6/Tlr7/Tlr8/Tnfrsf1a/Trem2/Tslp/Twist1/Tyrobp/Wnt5a/Xbp1/Zc3h12a	33
GO:1901343	negative regulation of vasculature development	31/1141	113/14191	7.01271e-10	2.67906e-08	1.62453e-08	Adamts1/Adgrb3/Adrb2/Agt/Bmp4/Card10/Cd36/Cnmd/Cx3cr1/Dcn/Dll4/Emilin1/Foxc1/Foxj2/Hhex/Klf2/Mecp2/Meox2/Minar1/Pf4/Pml/Ptger4/Ptn/Sema6a/Stab1/Stard13/Stat1/Tbxa2r/Tgfb2/Wnt4/Wt1	31
GO:0051480	regulation of cytosolic calcium ion concentration	57/1141	302/14191	8.96902e-10	3.327e-08	2.01743e-08	Ackr4/Adcyap1r1/Adm/Adrb2/Agt/Avpr1a/Bcl2/Bdkrb2/Bmp4/Bok/C3ar1/C5ar1/Calb1/Camk2d/Cav1/Ccl3/Ccr5/Cd36/Cmklr1/Coro1a/Cx3cl1/Cx3cr1/Cxcl13/Dmd/Drd1/Edn1/Edn2/Ednra/Ednrb/F2r/F2rl1/Fxyd1/Fzd2/Gna15/Gpr157/Il6st/Itgav/Kdr/Lpar1/Lpar4/Lpar6/Lrp1/P2rx1/P2ry1/P2ry10/Pdgfra/Pkd2/Pml/Ptger1/Ptger4/Ptprc/Slc8a3/Smad3/Tbxa2r/Tgfb2/Tmem38a/Wnt5a	57
GO:2000181	negative regulation of blood vessel morphogenesis	29/1141	102/14191	9.91656e-10	3.58083e-08	2.17135e-08	Adamts1/Adgrb3/Adrb2/Agt/Card10/Cd36/Cnmd/Cx3cr1/Dcn/Dll4/Emilin1/Foxc1/Foxj2/Hhex/Klf2/Mecp2/Meox2/Minar1/Pf4/Pml/Ptger4/Ptn/Sema6a/Stab1/Stard13/Stat1/Tbxa2r/Tgfb2/Wnt4	29
GO:0042110	T cell activation	68/1141	393/14191	1.04956e-09	3.71361e-08	2.25186e-08	Anxa1/B2m/Bcl2/Bcl3/Bcl6/Bmp4/Casp3/Cav1/Cbfb/Cd276/Cd300a/Cd3g/Cd74/Cd83/Cd8a/Coro1a/Cxcl12/Dll4/Efnb1/Egr1/Eomes/Erbb2/F2rl1/Fcer1g/Fgl2/Fut7/Fzd5/Fzd7/Gadd45g/Gli3/Gsn/H2-Aa/Hes1/Hlx/Igf1/Il2rg/Il6ra/Il6st/Irf1/Itgal/Itgav/Lag3/Lfng/Lgals3/Lmo1/Myh9/Nkap/Ptger4/Ptprc/Rasgrp1/Rorc/Sash3/Sdc4/Slfn1/Smad3/Smad7/Sox4/Syk/Tmem98/Tnfrsf14/Tnfrsf21/Vcam1/Wnt4/Xbp1/Zbtb16/Zc3h12a/Zfp36l1/Zfp36l2	68
GO:0032680	regulation of tumor necrosis factor production	35/1141	142/14191	1.35523e-09	4.66979e-08	2.83167e-08	Arid5a/Axl/Bcl3/Ccl3/Ccr5/Cd36/Cx3cl1/Cx3cr1/Cybb/Errfi1/Fcer1g/Fzd5/Ifngr1/Igf1/Lbp/Nod2/Pf4/Pik3r1/Ptafr/Ptger4/Ptprc/Rasgrp1/Sash3/Syk/Ticam1/Tlr2/Tlr4/Tlr6/Tnfrsf1a/Trem2/Twist1/Tyrobp/Wnt5a/Zc3h12a/Zfp36	35
GO:0042116	macrophage activation	24/1141	74/14191	1.46968e-09	4.93514e-08	2.99258e-08	C1qa/C5ar1/Cd200/Cebpa/Ctsc/Cx3cl1/Cx3cr1/Edn2/Ifngr1/Il33/Jun/Lbp/Nr1d1/Slc7a2/Syk/Ticam1/Tlr2/Tlr4/Tlr6/Tlr7/Tlr8/Trem2/Tyrobp/Wnt5a	24
GO:0048659	smooth muscle cell proliferation	35/1141	144/14191	2.02466e-09	6.39164e-08	3.87577e-08	Adamts1/Agt/Ang/Apod/Bmp4/C3ar1/Camk2d/Cav1/Cdkn1b/Cx3cl1/Edn1/Ednra/Egfr/Egr1/Esr2/Fgfr2/Foxj2/Hmox1/Igf1/Igf1r/Igfbp3/Il6ra/Itga2/Jun/Mef2c/Mmp2/Myc/Ndrg2/Pdgfd/Pdgfrb/Pik3r1/Ptafr/Rgs5/Stat1/Trib1	35
GO:1903555	regulation of tumor necrosis factor superfamily cytokine production	35/1141	144/14191	2.02466e-09	6.39164e-08	3.87577e-08	Arid5a/Axl/Bcl3/Ccl3/Ccr5/Cd36/Cx3cl1/Cx3cr1/Cybb/Errfi1/Fcer1g/Fzd5/Ifngr1/Igf1/Lbp/Nod2/Pf4/Pik3r1/Ptafr/Ptger4/Ptprc/Rasgrp1/Sash3/Syk/Ticam1/Tlr2/Tlr4/Tlr6/Tnfrsf1a/Trem2/Twist1/Tyrobp/Wnt5a/Zc3h12a/Zfp36	35
GO:0007179	transforming growth factor beta receptor signaling pathway	36/1141	151/14191	2.0966e-09	6.50192e-08	3.94264e-08	Acvr1/Bcl9l/Bmpr1b/Bmpr2/Cav1/Cav2/Cd109/Cited2/Cldn5/Col1a2/Dab2/Emilin1/Fos/Gdnf/Htra1/Htra3/Itga3/Jun/Lrg1/Ltbp3/Ltbp4/Nodal/Npnt/Nrros/Pml/Ski/Smad3/Smad7/Smad9/Tgfb1i1/Tgfb2/Tgfbr3/Vasn/Xbp1/Zbtb7a/Zyx	36
GO:0014065	phosphatidylinositol 3-kinase signaling	31/1141	118/14191	2.23979e-09	6.8652e-08	4.16293e-08	Agt/Dcn/Dipk2a/Edn1/Egfr/Erbb2/F2r/F2rl1/Flt4/Fshr/Hgf/Igf1/Igf1r/Insr/Irs1/Kdr/Ncf1/Pdgfc/Pdgfd/Pdgfrb/Pear1/Pik3r1/Pik3r5/Prex2/Rasgrp1/Serpina12/Sox9/Tgfb2/Twist1/Xbp1/Zfp36l1	31
GO:0032640	tumor necrosis factor production	35/1141	145/14191	2.46647e-09	7.44827e-08	4.51649e-08	Arid5a/Axl/Bcl3/Ccl3/Ccr5/Cd36/Cx3cl1/Cx3cr1/Cybb/Errfi1/Fcer1g/Fzd5/Ifngr1/Igf1/Lbp/Nod2/Pf4/Pik3r1/Ptafr/Ptger4/Ptprc/Rasgrp1/Sash3/Syk/Ticam1/Tlr2/Tlr4/Tlr6/Tnfrsf1a/Trem2/Twist1/Tyrobp/Wnt5a/Zc3h12a/Zfp36	35
GO:0032635	interleukin-6 production	33/1141	132/14191	2.71203e-09	8.12377e-08	4.9261e-08	Arid5a/Capn2/Ccr5/Cd200/Cd36/Cd74/F2r/F2rl1/Fcer1g/Hgf/Il33/Il6ra/Inpp5d/Klf2/Lbp/Met/Nod2/Ptafr/Syk/Ticam1/Tlr2/Tlr4/Tlr6/Tlr7/Tlr8/Tnfrsf1a/Trem2/Tslp/Twist1/Tyrobp/Wnt5a/Xbp1/Zc3h12a	33
GO:0048660	regulation of smooth muscle cell proliferation	34/1141	139/14191	2.87969e-09	8.57724e-08	5.20108e-08	Adamts1/Agt/Ang/Apod/Bmp4/C3ar1/Camk2d/Cav1/Cdkn1b/Cx3cl1/Edn1/Egfr/Egr1/Esr2/Fgfr2/Foxj2/Hmox1/Igf1/Igf1r/Igfbp3/Il6ra/Itga2/Jun/Mef2c/Mmp2/Myc/Ndrg2/Pdgfd/Pdgfrb/Pik3r1/Ptafr/Rgs5/Stat1/Trib1	34
GO:0050730	regulation of peptidyl-tyrosine phosphorylation	45/1141	218/14191	3.04599e-09	9.0216e-08	5.47053e-08	Acvr1/Agrn/Agt/Bst1/Cav1/Cav2/Cck/Cd300a/Cd36/Cd74/Cspg4/Egfr/Errfi1/Fgf10/Fgfr3/Gdnf/Hes1/Hgf/Igf1/Il6ra/Il6st/Irf1/Mvp/Ncf1/Nedd9/Nod2/Nrp1/Pdgfc/Pdgfd/Pdgfra/Pdgfrb/Pecam1/Plpp3/Ptger4/Ptprc/Rap2c/Sfrp1/Socs3/Syk/Tlr4/Tnfrsf14/Tnfrsf1a/Trem2/Tslp/Vegfb	45
GO:0048015	phosphatidylinositol-mediated signaling	35/1141	147/14191	3.63668e-09	1.03636e-07	6.28427e-08	Agt/Dcn/Dipk2a/Edn1/Egfr/Erbb2/F2r/F2rl1/Flt4/Fshr/Gsn/Hgf/Igf1/Igf1r/Insr/Irs1/Kdr/Ncf1/Ogt/Pdgfc/Pdgfd/Pdgfra/Pdgfrb/Pear1/Pik3r1/Pik3r5/Prex2/Ptafr/Rasgrp1/Serpina12/Sox9/Tgfb2/Twist1/Xbp1/Zfp36l1	35
GO:0071706	tumor necrosis factor superfamily cytokine production	35/1141	147/14191	3.63668e-09	1.03636e-07	6.28427e-08	Arid5a/Axl/Bcl3/Ccl3/Ccr5/Cd36/Cx3cl1/Cx3cr1/Cybb/Errfi1/Fcer1g/Fzd5/Ifngr1/Igf1/Lbp/Nod2/Pf4/Pik3r1/Ptafr/Ptger4/Ptprc/Rasgrp1/Sash3/Syk/Ticam1/Tlr2/Tlr4/Tlr6/Tnfrsf1a/Trem2/Twist1/Tyrobp/Wnt5a/Zc3h12a/Zfp36	35
GO:0019221	cytokine-mediated signaling pathway	51/1141	266/14191	3.99036e-09	1.13103e-07	6.85836e-08	Ackr1/Axl/Cav1/Ccdc3/Ccl11/Ccl12/Ccl3/Ccl8/Cd74/Cebpa/Csf1/Csf2rb2/Cx3cl1/Cx3cr1/Cxcl12/Cxcl13/Dok1/Edn2/Egr1/F2rl1/F3/Fcer1g/Foxc1/Foxo3/Gab1/Grem2/Ifitm3/Ifngr1/Ifnlr1/Iigp1/Il2rb/Il2rg/Il6ra/Il6st/Irf1/Irgm1/Klf6/Lifr/Nfkbia/Osmr/Padi2/Pf4/Ptprc/Slit3/Spi1/Stat1/Syk/Tnfrsf1a/Trem2/Tslp/Wnt5a	51
GO:0043405	regulation of MAP kinase activity	50/1141	259/14191	4.463e-09	1.25823e-07	7.62968e-08	Adra2b/Apoe/Arhgef5/Bmp4/Cav1/Cd300a/Cd74/Cspg4/Dab2/Edn1/Egfr/Erbb2/F2r/Fgd2/Fgf1/Fgf10/Fgf18/Fgfr1/Fzd10/Fzd5/Gab1/Gadd45b/Gadd45g/Gdf15/Hgf/Igf1/Igf1r/Insr/Lpar1/Map3k21/Met/Nod2/Nrk/Pdgfc/Pdgfd/Pdgfrb/Pik3r5/Ptpn5/Ptprc/Rasgrp1/Sfrp1/Spred2/Spry1/Syk/Tlr4/Tlr6/Trib1/Trib2/Wnt5a/Zeb2	50
GO:0006874	cellular calcium ion homeostasis	66/1141	391/14191	5.22382e-09	1.44947e-07	8.78934e-08	Ackr4/Adcyap1r1/Adm/Adrb2/Agt/Anxa6/Apoe/Avpr1a/Bcl2/Bdkrb2/Bmp4/Bok/C3ar1/C5ar1/Calb1/Camk2d/Cav1/Ccl3/Ccr5/Cd36/Cmklr1/Coro1a/Cx3cl1/Cx3cr1/Cxcl13/Dmd/Drd1/Edn1/Edn2/Ednra/Ednrb/F2r/F2rl1/Fxyd1/Fzd2/Gna15/Gpr157/Il6st/Itgav/Kdr/Lpar1/Lpar4/Lpar6/Lrp1/Mcu/Mcub/P2rx1/P2ry1/P2ry10/Pdgfra/Pkd2/Pml/Ptger1/Ptger4/Ptprc/Pygm/S100b/Slc24a4/Slc25a23/Slc8a3/Smad3/Stc2/Tbxa2r/Tgfb2/Tmem38a/Wnt5a	66
GO:1903034	regulation of response to wounding	36/1141	156/14191	5.35149e-09	1.47511e-07	8.94478e-08	Adrb2/Ano6/Anxa1/Apoe/Cav1/Cd109/Cd36/Cdkn1b/Eppk1/F2r/F2rl1/Fcer1g/Gp1ba/Hpse/Igf1r/Kank1/Lrp1/Myh9/Mylk/Nfe2l2/Pdgfra/Plpp3/Ptger4/Ptn/Rgma/Serping1/Smad3/Syk/Sytl4/Tbxa2r/Thbd/Tlr4/Vegfb/Wnt4/Xbp1/Xylt1	36
GO:0006909	phagocytosis	39/1141	178/14191	5.98307e-09	1.63434e-07	9.91032e-08	Abca1/Ano6/Anxa1/Anxa11/Axl/C2/Cd300a/Cd36/Cnn2/Coro1a/F2rl1/Fcer1g/Gsn/Il2rb/Il2rg/Irf8/Itga2/Itgal/Itgav/Lbp/Lrp1/Mertk/Met/Mex3b/Myh9/Ncf4/Nod2/Pear1/Pecam1/Pld4/Ptprc/Rab20/Rac3/Srpx/Syk/Tlr2/Tlr4/Trem2/Tyrobp	39
GO:0014909	smooth muscle cell migration	25/1141	85/14191	6.557e-09	1.7637e-07	1.06947e-07	Adamts1/Agt/Bcl2/Camk2d/Ddr1/Egr1/F3/Igf1/Igfbp3/Il6st/Itga2/Lpar1/Lrp1/Mef2c/Myc/Nfe2l2/Pdgfd/Pdgfrb/Plat/Ptger4/Rapgef3/Rapgef4/Sema6d/Smo/Trib1	25
GO:0030099	myeloid cell differentiation	59/1141	335/14191	6.94672e-09	1.85904e-07	1.12729e-07	Actn1/B2m/Batf3/Bcl6/Bmp4/C1qc/Casp3/Cbfb/Ccl3/Cd109/Cd74/Cebpa/Cited2/Csf1/Dab2/F2rl1/Fcer1g/Fes/Fgfr3/Fli1/Fos/Foxo3/Fshr/Gpr171/Heph/Hhex/Hoxa9/Hoxb7/Hoxb8/Inpp5d/Irf8/Jun/Junb/Klf13/Klf2/Mef2c/Myc/Myh9/Nfkbia/Nkap/Notch2/Nrros/Pf4/Pik3r1/Pip4k2a/Pml/Sfrp1/Spi1/Stat1/Tgfbr3/Thra/Tlr2/Trem2/Trib1/Tyrobp/Zbtb16/Zbtb7a/Zfp36/Zfp36l1	59
GO:0007204	positive regulation of cytosolic calcium ion concentration	50/1141	264/14191	8.66657e-09	2.27314e-07	1.37839e-07	Ackr4/Adcyap1r1/Adm/Adrb2/Agt/Avpr1a/Bcl2/Bdkrb2/Bmp4/C3ar1/C5ar1/Camk2d/Cav1/Ccl3/Ccr5/Cd36/Cmklr1/Coro1a/Cx3cl1/Cx3cr1/Cxcl13/Dmd/Drd1/Edn1/Edn2/Ednra/Ednrb/F2r/F2rl1/Fzd2/Gna15/Gpr157/Itgav/Kdr/Lpar1/Lpar4/Lpar6/Lrp1/P2ry1/P2ry10/Pdgfra/Pkd2/Pml/Ptger1/Ptger4/Ptprc/Slc8a3/Tbxa2r/Tgfb2/Tmem38a	50
GO:0055074	calcium ion homeostasis	67/1141	405/14191	9.21121e-09	2.40404e-07	1.45776e-07	Ackr4/Adcyap1r1/Adm/Adrb2/Agt/Anxa6/Apoe/Avpr1a/Bcl2/Bdkrb2/Bmp4/Bok/C3ar1/C5ar1/Calb1/Camk2d/Cav1/Ccl3/Ccr5/Cd36/Cmklr1/Coro1a/Cx3cl1/Cx3cr1/Cxcl13/Dmd/Drd1/Edn1/Edn2/Ednra/Ednrb/F2r/F2rl1/Fxyd1/Fzd2/Gna15/Gpr157/Il6st/Itgav/Kdr/Lpar1/Lpar4/Lpar6/Lrp1/Mcu/Mcub/P2rx1/P2ry1/P2ry10/Pdgfra/Pkd2/Pml/Ptger1/Ptger4/Pthlh/Ptprc/Pygm/S100b/Slc24a4/Slc25a23/Slc8a3/Smad3/Stc2/Tbxa2r/Tgfb2/Tmem38a/Wnt5a	67
GO:0032870	cellular response to hormone stimulus	70/1141	431/14191	9.33461e-09	2.42424e-07	1.47001e-07	Agt/Agtr2/Anxa1/Aqp1/Ar/Avpr1a/Bmp4/Cav1/Cav2/Chrm2/Chrna4/Cyp7b1/Dab2/Egfr/Epha3/Esr2/Fbxo32/Foxo3/Fshr/Gata4/Gdf15/Gdnf/Glrx/Igf1/Igf1r/Inhbb/Insr/Irf1/Irs1/Irs2/Jun/Junb/Kank1/Kank2/Kdm5d/Ly6h/Mef2c/Mmp2/Msx2/Ncor2/Nfkb1/Nodal/Nr1d1/Nr1d2/Nr3c1/Nr5a2/Nrip1/Ogt/Padi2/Pck2/Pdk4/Pik3r1/Ptger4/Rarres2/Rgs10/Serpina12/Sfrp1/Six1/Socs3/Soga1/Spp1/Stat1/Tcf21/Thra/Wt1/Xbp1/Zbtb7a/Zfp36/Zfp36l1/Zfp36l2	70
GO:0043406	positive regulation of MAP kinase activity	40/1141	190/14191	1.27659e-08	3.14496e-07	1.90704e-07	Adra2b/Arhgef5/Bmp4/Cd74/Cspg4/Dab2/Edn1/Egfr/Erbb2/F2r/Fgd2/Fgf1/Fgf10/Fgf18/Fgfr1/Fzd10/Fzd5/Gab1/Gadd45b/Gadd45g/Gdf15/Hgf/Igf1/Insr/Lpar1/Map3k21/Met/Nod2/Nrk/Pdgfc/Pdgfd/Pdgfrb/Pik3r5/Ptprc/Rasgrp1/Syk/Tlr4/Tlr6/Wnt5a/Zeb2	40
GO:0050880	regulation of blood vessel size	34/1141	147/14191	1.33447e-08	3.24209e-07	1.96595e-07	Adm/Adra2b/Adrb2/Agt/Agtr2/Ahr/Apoe/Asic2/Avpr1a/Bdkrb2/Bmpr2/Cav1/Cx3cl1/Cysltr1/Drd1/Edn1/Edn2/Ednra/Ednrb/Egfr/Esr2/F2r/F2rl1/Foxc1/Gucy1a1/Hrh2/Kcnmb1/Kdr/Mmp2/P2rx1/P2ry1/Ptafr/Tbxa2r/Tgfbr3	34
GO:0007160	cell-matrix adhesion	40/1141	191/14191	1.49219e-08	3.59217e-07	2.17822e-07	Actn1/Agt/Angptl3/Apod/Bcam/Bcl2/Bcl6/Bst1/Cd36/Cd96/Col13a1/Csf1/Ddr1/Ddr2/Dmd/Emilin1/Epdr1/Epha1/Epha3/Hpse/Itga2/Itga6/Itgal/Itgav/Itgb8/Kdr/Lrp1/Myf5/Nid2/Npnt/Nrp1/Pecam1/Pik3r1/Plekha2/Sdc4/Smad3/Sned1/Vcam1/Wnt4/Zyx	40
GO:0035150	regulation of tube size	34/1141	148/14191	1.60119e-08	3.82187e-07	2.31751e-07	Adm/Adra2b/Adrb2/Agt/Agtr2/Ahr/Apoe/Asic2/Avpr1a/Bdkrb2/Bmpr2/Cav1/Cx3cl1/Cysltr1/Drd1/Edn1/Edn2/Ednra/Ednrb/Egfr/Esr2/F2r/F2rl1/Foxc1/Gucy1a1/Hrh2/Kcnmb1/Kdr/Mmp2/P2rx1/P2ry1/Ptafr/Tbxa2r/Tgfbr3	34
GO:0030217	T cell differentiation	44/1141	224/14191	2.20291e-08	5.00593e-07	3.0355e-07	Anxa1/B2m/Bcl2/Bcl3/Bcl6/Bmp4/Cbfb/Cd3g/Cd74/Cd83/Cd8a/Dll4/Egr1/Eomes/Erbb2/Fcer1g/Fgl2/Fut7/Fzd5/Fzd7/Gadd45g/Gli3/H2-Aa/Hlx/Il2rg/Irf1/Lag3/Lfng/Nkap/Ptger4/Ptprc/Rasgrp1/Rorc/Sash3/Smad7/Sox4/Syk/Tmem98/Wnt4/Xbp1/Zbtb16/Zc3h12a/Zfp36l1/Zfp36l2	44
GO:0030509	BMP signaling pathway	31/1141	130/14191	2.71544e-08	5.94016e-07	3.602e-07	Acvr1/Bmp4/Bmpr1b/Bmpr2/Cav1/Chrd/Chrdl1/Egr1/Gata4/Gdf15/Grem2/Hes1/Htra1/Htra3/Itga3/Kdr/Msx2/Nodal/Notch2/Pou5f1/Rgma/Scx/Sfrp1/Ski/Smad7/Smad9/Tgfbr3/Tmem100/Wnt5a/Zcchc12/Zcchc18	31
GO:0032651	regulation of interleukin-1 beta production	20/1141	61/14191	2.77173e-08	6.03824e-07	3.66148e-07	Ccl3/Ccr5/Cx3cr1/Egr1/Errfi1/F2r/Fzd5/Ifi204/Igf1/Nod2/Pml/Serpinb1a/Smad3/Tlr2/Tlr4/Tlr8/Trem2/Tyrobp/Wnt5a/Zc3h12a	20
GO:0032760	positive regulation of tumor necrosis factor production	24/1141	86/14191	4.06512e-08	8.5045e-07	5.15697e-07	Arid5a/Ccl3/Ccr5/Cd36/Cybb/Fcer1g/Fzd5/Ifngr1/Lbp/Nod2/Pf4/Pik3r1/Ptafr/Ptprc/Rasgrp1/Sash3/Syk/Ticam1/Tlr2/Tlr4/Tnfrsf1a/Twist1/Tyrobp/Wnt5a	24
GO:0022409	positive regulation of cell-cell adhesion	40/1141	198/14191	4.28428e-08	8.75454e-07	5.30859e-07	Anxa1/Bcl6/Cav1/Cbfb/Ccr5/Cd276/Cd74/Cd83/Cited2/Coro1a/Cx3cl1/Cxcl13/Efnb1/Gli3/H2-Aa/Hes1/Hlx/Igf1/Il2rg/Il6ra/Il6st/Irf1/Itga6/Itgal/Mex3b/Nkap/Nodal/Plpp3/Ptafr/Ptprc/Rasgrp1/Sash3/Smad7/Syk/Tbx18/Tnfrsf14/Vcam1/Wnt5a/Xbp1/Zbtb16	40
GO:0014911	positive regulation of smooth muscle cell migration	19/1141	57/14191	4.54565e-08	9.25277e-07	5.6107e-07	Adamts1/Agt/Bcl2/Camk2d/Egr1/F3/Igf1/Il6st/Itga2/Lpar1/Lrp1/Myc/Pdgfd/Pdgfrb/Ptger4/Rapgef3/Rapgef4/Sema6d/Smo	19
GO:0050670	regulation of lymphocyte proliferation	37/1141	177/14191	5.42273e-08	1.07073e-06	6.49273e-07	Ahr/Anxa1/Bcl2/Bcl6/Bmp4/Bst1/Casp3/Cd276/Cd300a/Cd74/Coro1a/Efnb1/Erbb2/Fgf10/H2-Aa/Hes1/Igf1/Il6ra/Il6st/Inpp5d/Irf1/Irs2/Itgal/Lgals3/Lmo1/Mef2c/Ptprc/Sash3/Sdc4/Slfn1/Syk/Ticam1/Tlr4/Tnfrsf14/Tnfrsf21/Tyrobp/Vcam1	37
GO:0050707	regulation of cytokine secretion	35/1141	163/14191	6.12157e-08	1.19529e-06	7.24803e-07	Agt/Agtr2/Anxa1/Arid5a/Ccl3/Ccr5/Cd200/Cd276/Cd36/Cx3cl1/F2r/F2rl1/Ffar4/Fzd5/Ifngr1/Il33/Lrp1/Nod2/Pml/Ptger4/Rasgrp1/Serpinb1a/Sptbn1/Syk/Tlr2/Tlr4/Tlr6/Tlr8/Tnfrsf14/Tnfrsf21/Tslp/Twist1/Wnt5a/Xbp1/Zc3h12a	35
GO:1902107	positive regulation of leukocyte differentiation	31/1141	136/14191	8.27097e-08	1.58562e-06	9.6149e-07	Anxa1/Axl/Bcl6/Cbfb/Ccl3/Cd74/Cd83/Csf1/Fes/Fos/Gli3/H2-Aa/Hlx/Il2rg/Inpp5d/Irf1/Jun/Nkap/Notch2/Pf4/Ptprc/Rasgrp1/Sash3/Syk/Tox/Trem2/Trib1/Tyrobp/Xbp1/Zbtb16/Zfp36l1	31
GO:1905517	macrophage migration	17/1141	48/14191	8.41157e-08	1.60093e-06	9.70775e-07	C3ar1/C5ar1/Ccl12/Ccl3/Cd200/Cmklr1/Csf1/Cx3cl1/Cx3cr1/Edn2/Ednrb/Emilin1/Lgals3/P2ry12/Rarres2/Slamf8/Trem2	17
GO:0022407	regulation of cell-cell adhesion	56/1141	333/14191	8.73404e-08	1.64449e-06	9.97191e-07	Adrb2/Anxa1/Bcl6/Bmp4/Casp3/Cav1/Cbfb/Ccr5/Cd276/Cd300a/Cd74/Cd83/Cited2/Coro1a/Cx3cl1/Cxcl12/Cxcl13/Efnb1/Erbb2/Fgl2/Gli3/H2-Aa/Hes1/Hlx/Igf1/Il2rg/Il6ra/Il6st/Irf1/Itga6/Itgal/Lag3/Lgals3/Mex3b/Nkap/Nodal/Pik3r1/Plpp3/Ptafr/Ptprc/Rasgrp1/Sash3/Sdc4/Slfn1/Smad7/Snai2/Syk/Tbx18/Tnfrsf14/Tnfrsf21/Vcam1/Wnt4/Wnt5a/Xbp1/Zbtb16/Zc3h12a	56
GO:0050701	interleukin-1 secretion	16/1141	43/14191	9.08358e-08	1.70422e-06	1.03341e-06	Abca1/Ccl3/Ccr5/Cd36/F2rl1/Fzd5/Nod2/Pml/Ptger4/Serpinb1a/Tlr2/Tlr4/Tlr6/Tlr8/Wnt5a/Zc3h12a	16
GO:2001233	regulation of apoptotic signaling pathway	59/1141	360/14191	1.00391e-07	1.87681e-06	1.13806e-06	Acvr1/Agt/Agtr2/Ar/Bcl2/Bdkrb2/Bik/Bmf/Bmp4/Bmpr1b/Bok/Casp2/Cav1/Cd74/Cflar/Cth/Ctsc/Ctsh/Cx3cl1/Cx3cr1/Cxcl12/Dab2/Deptor/Fcmr/Fgf10/Fgfr1/Gas1/Gata4/Gdnf/Gsn/Hgf/Hmox1/Igbp1/Igf1/Inhbb/Itga6/Itgav/Lgals3/Myc/Nanos3/Nfe2l2/Nrp1/Nupr1/Pf4/Pml/Pmp22/Ptprc/Sfrp1/Siglec1/Smad3/Snai2/Srpx/Tgfb2/Timp3/Tnfsf10/Tnfsf12/Trps1/Wnt4/Xbp1	59
GO:0071772	response to BMP	31/1141	140/14191	1.66403e-07	2.96377e-06	1.79717e-06	Acvr1/Bmp4/Bmpr1b/Bmpr2/Cav1/Chrd/Chrdl1/Egr1/Gata4/Gdf15/Grem2/Hes1/Htra1/Htra3/Itga3/Kdr/Msx2/Nodal/Notch2/Pou5f1/Rgma/Scx/Sfrp1/Ski/Smad7/Smad9/Tgfbr3/Tmem100/Wnt5a/Zcchc12/Zcchc18	31
GO:0046578	regulation of Ras protein signal transduction	40/1141	213/14191	3.34988e-07	5.55363e-06	3.36762e-06	Abca1/Adgrg1/Apoe/Arhgef19/Arhgef5/Arhgef9/Bcl6/Camk2d/Ccdc125/Csf1/Cyth4/Erbb2/F2r/F2rl1/Fgd2/Fgd5/Fgf10/Igf1/Iqsec2/Itga3/Kank1/Kank2/Lpar1/Lpar4/Lpar6/Met/Notch2/Nrp1/Ogt/Ophn1/P2ry10/Pdgfrb/Prex2/Rasal1/Rasgrp1/Spata13/Spry1/Stmn3/Tgfb2/Timp2	40
GO:0007200	phospholipase C-activating G protein-coupled receptor signaling pathway	20/1141	70/14191	3.57288e-07	5.87457e-06	3.56223e-06	Bicd1/C3ar1/C5ar1/Cmklr1/Cx3cr1/Drd1/Edn1/Ednra/Ednrb/F2r/F2rl1/Fshr/Gna15/Gpr157/Lpar1/Lpar4/Lpar6/P2ry1/P2ry10/P2ry12	20
GO:0016055	Wnt signaling pathway	58/1141	368/14191	4.98233e-07	7.9117e-06	4.79751e-06	Amer1/Amotl2/Apoe/Axin2/Axl/Barx1/Bcl9l/Cav1/Dab2/Egfr/Egr1/Fgf10/Fgfr2/Fgfr3/Foxo3/Fzd10/Fzd2/Fzd5/Fzd7/Gata4/Gli3/Grhl3/Hhex/Itga3/Kank1/Lrp1/Mertk/Met/Mllt3/Myc/Ndp/Ndrg2/Nfkb1/Notum/Pkd2/Plpp3/Pou5f1/Prickle1/Pygo1/Rspo1/Rspo3/Sfrp1/Smad3/Snai2/Sox17/Sox4/Sox9/Tbl1x/Tbx18/Tgfb1i1/Thra/Tlr2/Wnt4/Wnt5a/Wnt9a/Xiap/Zbtb33/Zeb2	58
GO:0001570	vasculogenesis	22/1141	84/14191	4.99753e-07	7.91201e-06	4.79769e-06	Adm/Cav1/Cited2/Fgf1/Fgfr1/Fgfr2/Gata4/Hdac7/Hhex/Itgb8/Junb/Kdr/Nrp1/Pdgfrb/Qk/Sgpl1/Smo/Sox17/Tgfbr3/Tmem100/Wt1/Zfp36l1	22
GO:0198738	cell-cell signaling by wnt	58/1141	370/14191	5.98524e-07	9.25342e-06	5.6111e-06	Amer1/Amotl2/Apoe/Axin2/Axl/Barx1/Bcl9l/Cav1/Dab2/Egfr/Egr1/Fgf10/Fgfr2/Fgfr3/Foxo3/Fzd10/Fzd2/Fzd5/Fzd7/Gata4/Gli3/Grhl3/Hhex/Itga3/Kank1/Lrp1/Mertk/Met/Mllt3/Myc/Ndp/Ndrg2/Nfkb1/Notum/Pkd2/Plpp3/Pou5f1/Prickle1/Pygo1/Rspo1/Rspo3/Sfrp1/Smad3/Snai2/Sox17/Sox4/Sox9/Tbl1x/Tbx18/Tgfb1i1/Thra/Tlr2/Wnt4/Wnt5a/Wnt9a/Xiap/Zbtb33/Zeb2	58
GO:0050729	positive regulation of inflammatory response	26/1141	114/14191	8.92236e-07	1.28873e-05	7.81462e-06	Alox5ap/Aoc3/Ccl3/Ccr5/Cebpa/Ctsc/Ednra/Egfr/Fabp4/Fcer1g/Il33/Itga2/Lbp/Nfkbia/Nod2/Nupr1/Pla2g4a/Ptger4/Ticam1/Tlr2/Tlr4/Tlr6/Tnfrsf1a/Trem2/Tslp/Wnt5a	26
GO:0060070	canonical Wnt signaling pathway	43/1141	249/14191	1.32797e-06	1.83273e-05	1.11133e-05	Amer1/Apoe/Axin2/Bcl9l/Cav1/Dab2/Egfr/Egr1/Fgf10/Fgfr2/Fgfr3/Foxo3/Fzd10/Fzd2/Fzd5/Fzd7/Gata4/Gli3/Kank1/Mllt3/Myc/Ndp/Nfkb1/Notum/Plpp3/Pou5f1/Prickle1/Pygo1/Rspo1/Rspo3/Sfrp1/Smad3/Snai2/Sox17/Sox4/Sox9/Tbl1x/Tbx18/Thra/Wnt4/Wnt5a/Wnt9a/Xiap	43
GO:0060395	SMAD protein signal transduction	18/1141	66/14191	2.86752e-06	3.54873e-05	2.15188e-05	Bmp4/Cilp/Dab2/Fos/Gata4/Gdf10/Gdf15/Inhbb/Jade2/Jun/Nodal/Pou5f1/Ski/Smad3/Smad9/Sptbn1/Tgfb2/Vim	18
GO:0006939	smooth muscle contraction	23/1141	101/14191	3.86392e-06	4.64577e-05	2.81711e-05	Adra2b/Adrb2/Agt/Bdkrb2/Cav1/Chrm2/Drd1/Edn1/Edn2/Ednra/Ednrb/F2r/Gdnf/Gucy1a1/Itga2/Myh11/Mylk/Ncf1/Npnt/P2rx1/Ptafr/Ptger4/Tbxa2r	23
GO:0046632	alpha-beta T cell differentiation	22/1141	94/14191	3.86854e-06	4.64577e-05	2.81711e-05	Anxa1/Bcl2/Bcl3/Bcl6/Cbfb/Cd83/Eomes/Fut7/Gadd45g/Gli3/Hlx/Il2rg/Irf1/Nkap/Ptger4/Rorc/Sash3/Smad7/Syk/Tmem98/Zbtb16/Zc3h12a	22
GO:0044344	cellular response to fibroblast growth factor stimulus	18/1141	72/14191	1.09174e-05	0.000113301	6.87034e-05	Cxcl13/Dll4/Fat4/Fgf1/Fgf10/Fgf18/Fgfr1/Fgfr2/Fgfr3/Flrt2/Ndst1/Sfrp1/Spry1/Wnt4/Wnt5a/Zfp36/Zfp36l1/Zfp36l2	18
GO:0001974	blood vessel remodeling	14/1141	49/14191	2.02455e-05	0.00019128	0.000115988	Ahr/Axl/Bmpr2/Dll4/Fgf10/Flna/Flt4/Foxc1/Igf1/Mef2c/Rspo3/Sema3c/Tgfb2/Tgfbr3	14
GO:1901568	fatty acid derivative metabolic process	19/1141	90/14191	7.97561e-05	0.000618344	0.000374952	Akr1c20/Alox5ap/Anxa1/Avpr1a/Cd74/Cyp2d22/Cyp2e1/Cyp2s1/Cyp4f13/Edn1/Edn2/Ggt5/Ncf1/Pla2g4a/Ptges/Syk/Tlr2/Tlr4/Tnfrsf1a	19
GO:0030177	positive regulation of Wnt signaling pathway	23/1141	121/14191	8.42074e-05	0.000649037	0.000393564	Amer1/Cav1/Dab2/Egfr/Fgf10/Fgfr2/Fgfr3/Hhex/Kank1/Mllt3/Nfkb1/Pou5f1/Rspo1/Rspo3/Sfrp1/Smad3/Sox4/Tbl1x/Thra/Tlr2/Wnt5a/Xiap/Zeb2	23
GO:0007249	I-kappaB kinase/NF-kappaB signaling	29/1141	170/14191	8.51521e-05	0.000652503	0.000395665	Alpk1/Bcl3/Cd36/Cd74/Cth/Cx3cl1/Cx3cr1/Eda2r/F2rl1/Irf1/Mid2/Nfkbia/Nod2/Nr1d1/S100a4/S100b/Stat1/Ticam1/Tlr2/Tlr4/Tlr6/Tlr7/Tlr8/Tnfrsf19/Tnfsf10/Traf3ip2/Wnt5a/Zc3h12a/Zc3hav1	29
GO:0007254	JNK cascade	29/1141	170/14191	8.51521e-05	0.000652503	0.000395665	Arhgef5/Dab2/Eda2r/Edn1/Egfr/F2rl1/Fgd2/Flt4/Fzd10/Fzd5/Gab1/Gadd45b/Gadd45g/Igf1r/Map3k21/Ncf1/Nod2/Nphs1/Nrk/Ptger4/Rasgrp1/Sfrp1/Syk/Tlr4/Tlr6/Tnfrsf19/Trib1/Wnt5a/Zeb2	29
GO:0007219	Notch signaling pathway	27/1141	157/14191	0.000128212	0.000907295	0.000550167	Adam10/Ascl1/Bcl6/Cdkn1b/Cebpa/Cfd/Dll4/Fat4/Fgf10/Foxc1/Gdpd5/Hes1/Hhex/Il6st/Lfng/Maml3/Nfkbia/Nkap/Nod2/Notch2/Pear1/Snai2/Sox9/Tbx2/Tgfb2/Tmem100/Zbtb7a	27
GO:0061572	actin filament bundle organization	26/1141	149/14191	0.00013287	0.000936488	0.000567869	Actn1/Arhgef5/Cx3cl1/Epha1/Flna/Kank2/Lpar1/Marcks/Met/Mtss1/Myo1b/Nrp1/Pik3r1/Pls3/Ptger4/Rapgef3/Rflnb/Rhob/Rhof/Rnd3/Sdc4/Sh3pxd2b/Smad3/Ush1c/Wnt4/Zyx	26
GO:0022408	negative regulation of cell-cell adhesion	26/1141	161/14191	0.000470429	0.00271346	0.00164539	Adrb2/Anxa1/Bcl6/Bmp4/Casp3/Cbfb/Cd276/Cd300a/Cd74/Cxcl12/Erbb2/Fgl2/Gli3/H2-Aa/Hlx/Irf1/Lag3/Lgals3/Pik3r1/Sdc4/Slfn1/Smad7/Snai2/Tnfrsf14/Tnfrsf21/Zc3h12a	26
GO:0006911	phagocytosis, engulfment	12/1141	50/14191	0.000474044	0.0027224	0.00165081	Abca1/Ano6/Cd300a/Cd36/F2rl1/Fcer1g/Gsn/Itga2/Lbp/Myh9/Rac3/Trem2	12
GO:0010662	regulation of striated muscle cell apoptotic process	12/1141	50/14191	0.000474044	0.0027224	0.00165081	Agt/Bcl2/Camk2d/Capn2/Cflar/Fbxo32/Gata4/Igfbp3/Nfe2l2/Nupr1/Qk/Rapgef3	12
GO:0035567	non-canonical Wnt signaling pathway	12/1141	50/14191	0.000474044	0.0027224	0.00165081	Dab2/Fzd10/Fzd2/Fzd5/Fzd7/Grhl3/Mllt3/Rspo1/Rspo3/Sfrp1/Wnt4/Wnt5a	12
GO:0043536	positive regulation of blood vessel endothelial cell migration	12/1141	50/14191	0.000474044	0.0027224	0.00165081	Anxa1/Fgf18/Fgfr1/Hdac7/Hmox1/Igf1/Jcad/Kdr/Nfe2l2/Nrp1/Rhoj/Srpx2	12
GO:0030521	androgen receptor signaling pathway	10/1141	37/14191	0.000505956	0.00287745	0.00174483	Ar/Dab2/Esr2/Igf1/Kdm5d/Ncor2/Nodal/Sfrp1/Tcf21/Zbtb7a	10
GO:1903053	regulation of extracellular matrix organization	10/1141	37/14191	0.000505956	0.00287745	0.00174483	Aebp1/Agt/Cflar/Ddr1/Ddr2/Emilin1/Smad3/Sox9/Tgfb2/Tnfrsf1a	10
GO:0051092	positive regulation of NF-kappaB transcription factor activity	20/1141	114/14191	0.00070785	0.00378094	0.00229269	Amh/Ar/Cav1/Cd36/Cflar/Cth/Cx3cl1/Cx3cr1/Eda2r/Lrrfip1/Mid2/Nod2/Ripk4/Tgfbr3/Ticam1/Tlr2/Tlr4/Tlr6/Wnt5a/Zbtb7a	20
GO:0007015	actin filament organization	46/1141	353/14191	0.00075414	0.00399982	0.00242542	Actn1/Arhgef5/Bcl2/Ccl11/Cdc42ep1/Coro1a/Cx3cl1/Diaph2/Efs/Epha1/F2rl1/Fat1/Flna/Gsn/Kank1/Kank2/Lpar1/Marcks/Met/Mtss1/Myo1b/Nedd9/Nphs1/Nrp1/Pecam1/Pik3r1/Pls3/Pstpip1/Ptger4/Rac3/Rapgef3/Rflnb/Rhob/Rhof/Rhoj/Rnd3/Sdc4/Sh3pxd2b/Smad3/Sptbn1/Tlr2/Tmod2/Tnnt2/Ush1c/Wnt4/Zyx	46
GO:0051591	response to cAMP	12/1141	54/14191	0.000993298	0.00505958	0.00306804	Ahr/Aqp1/Jun/Junb/Pik3r1/Pkd2/Pygm/Rapgef3/Slc8a3/Stat1/Wt1/Zfp36l1	12
GO:0034329	cell junction assembly	27/1141	192/14191	0.00305704	0.0123028	0.00746021	Actn1/Agt/Apod/Bcl2/Cav1/Cdh22/Cldn1/Cldn3/Cldn5/Epha3/Fzd5/Hdac7/Itga2/Itgav/Kdr/Lamc1/Lrp1/Nrp1/Ophn1/Pard6b/Pecam1/Pmp22/Sdc4/Smad3/Smad7/Snai2/Wnt4	27
GO:0045216	cell-cell junction organization	19/1141	134/14191	0.0107744	0.0340544	0.0206499	Agt/Cav1/Cdh22/Cldn1/Cldn3/Cldn5/Dsg2/Dsp/F2r/F2rl1/Flna/Fzd5/Hdac7/Pard6b/Pecam1/Pmp22/Smad3/Snai2/Tgfb2	19
GO:0034332	adherens junction organization	17/1141	117/14191	0.0121766	0.0372572	0.0225921	Actn1/Apod/Bcl2/Cdh22/Dsp/Epha3/Itga2/Itgav/Kdr/Lrp1/Mtss1/Nrp1/Rassf8/Sdc4/Smad3/Smad7/Wnt4	17
